# Supplementary material for: First Test of a Potential Biological Control Agent of Argentine ants (Linepithema humile)
Source: Insects. 2025 Jun 28;16(7):677. doi: 10.3390/insects16070677 (PMC12295001; doi:10.3390/insects16070677)
Supplement: Supplementary file 1 [file insects-16-00677-s001.zip]

Archive with 1 entries (1 files):
- insects-3705611-supplementary.xlsx
