# Supplementary material for: First Test of a Potential Biological Control Agent of Argentine ants (Linepithema humile)
Source: Insects. 2025 Jun 28;16(7):677. doi: 10.3390/insects16070677 (PMC12295001; doi:10.3390/insects16070677)
Supplement: Supplementary file 1 [file insects-16-00677-s001.zip › insects-3705611-supplementary.xlsx]

## Sheet: Topical - Rocha
TIME	CENSOR	TRAT
1	1	CT
1	1	CT
1	1	CT
1	1	CT
1	1	CT
1	1	CT
1	1	CT
1	1	CT
1	1	CT
1	1	CT
1	1	CT
1	1	CT
1	1	CT
1	1	CT
4	1	CT
4	1	CT
4	1	CT
4	1	CT
4	1	CT
4	1	CT
4	1	CT
4	1	CT
4	1	CT
4	1	CT
7	1	CT
7	1	CT
7	1	CT
13	1	CT
14	1	CT
14	0	CT
14	0	CT
14	0	CT
14	0	CT
14	0	CT
14	0	CT
14	0	CT
14	0	CT
14	0	CT
14	0	CT
14	0	CT
14	0	CT
14	0	CT
14	0	CT
14	0	CT
14	0	CT
14	0	CT
14	0	CT
14	0	CT
14	0	CT
14	0	CT
14	0	CT
14	0	CT
14	0	CT
14	0	CT
14	0	CT
14	0	CT
14	0	CT
14	0	CT
14	0	CT
14	0	CT
14	0	CT
14	0	CT
14	0	CT
14	0	CT
14	0	CT
14	0	CT
14	0	CT
14	0	CT
14	0	CT
14	0	CT
14	0	CT
14	0	CT
14	0	CT
14	0	CT
14	0	CT
14	0	CT
14	0	CT
14	0	CT
14	0	CT
14	0	CT
14	0	CT
14	0	CT
14	0	CT
14	0	CT
14	0	CT
14	0	CT
14	0	CT
14	0	CT
14	0	CT
14	0	CT
14	0	CT
1	1	Li063
1	1	Li063
1	1	Li063
1	1	Li063
1	1	Li063
1	1	Li063
1	1	Li063
1	1	Li063
1	1	Li063
1	1	Li063
1	1	Li063
4	1	Li063
4	1	Li063
4	1	Li063
4	1	Li063
4	1	Li063
4	1	Li063
4	1	Li063
4	1	Li063
4	1	Li063
4	1	Li063
9	1	Li063
9	1	Li063
9	1	Li063
14	0	Li063
14	0	Li063
14	0	Li063
14	0	Li063
14	0	Li063
14	0	Li063
14	0	Li063
14	0	Li063
14	0	Li063
14	0	Li063
14	0	Li063
14	0	Li063
14	0	Li063
14	0	Li063
14	0	Li063
14	0	Li063
14	0	Li063
14	0	Li063
14	0	Li063
14	0	Li063
14	0	Li063
14	0	Li063
14	0	Li063
14	0	Li063
14	0	Li063
14	0	Li063
14	0	Li063
14	0	Li063
14	0	Li063
14	0	Li063
14	0	Li063
14	0	Li063
14	0	Li063
14	0	Li063
14	0	Li063
14	0	Li063
14	0	Li063
14	0	Li063
14	0	Li063
14	0	Li063
14	0	Li063
14	0	Li063
14	0	Li063
14	0	Li063
14	0	Li063
14	0	Li063
14	0	Li063
14	0	Li063
14	0	Li063
14	0	Li063
14	0	Li063
14	0	Li063
14	0	Li063
14	0	Li063
14	0	Li063
14	0	Li063
14	0	Li063
1	1	Li053
1	1	Li053
1	1	Li053
1	1	Li053
4	1	Li053
4	1	Li053
4	1	Li053
4	1	Li053
4	1	Li053
4	1	Li053
4	1	Li053
4	1	Li053
4	1	Li053
4	1	Li053
4	1	Li053
4	1	Li053
4	1	Li053
4	1	Li053
4	1	Li053
4	1	Li053
4	1	Li053
4	1	Li053
4	1	Li053
4	1	Li053
4	1	Li053
4	1	Li053
4	1	Li053
4	1	Li053
4	1	Li053
4	1	Li053
4	1	Li053
4	1	Li053
4	1	Li053
5	1	Li053
5	1	Li053
7	1	Li053
12	1	Li053
12	1	Li053
12	1	Li053
12	1	Li053
12	1	Li053
14	1	Li053
14	1	Li053
14	1	Li053
14	1	Li053
14	0	Li053
14	0	Li053
14	0	Li053
14	0	Li053
14	0	Li053
14	0	Li053
14	0	Li053
14	0	Li053
14	0	Li053
14	0	Li053
14	0	Li053
14	0	Li053
14	0	Li053
14	0	Li053
14	0	Li053
14	0	Li053
14	0	Li053
14	0	Li053
14	0	Li053
14	0	Li053
14	0	Li053
14	0	Li053
14	0	Li053
14	0	Li053
14	0	Li053
14	0	Li053
14	0	Li053
14	0	Li053
14	0	Li053
14	0	Li053
14	0	Li053
14	0	Li053
14	0	Li053
14	0	Li053
14	0	Li053
14	0	Li053
14	0	Li053
14	0	Li053
14	0	Li053
14	0	Li053
14	0	Li053
14	0	Li053
14	0	Li053
14	0	Li053
14	0	Li053
14	0	Li053
14	0	Li053
14	0	Li053
14	0	Li053
14	0	Li053
14	0	Li053
14	0	Li053
14	0	Li053
14	0	Li053
1	1	Li003
1	1	Li003
1	1	Li003
1	1	Li003
1	1	Li003
1	1	Li003
1	1	Li003
1	1	Li003
1	1	Li003
4	1	Li003
4	1	Li003
4	1	Li003
4	1	Li003
4	1	Li003
4	1	Li003
4	1	Li003
4	1	Li003
4	1	Li003
4	1	Li003
4	1	Li003
4	1	Li003
4	1	Li003
4	1	Li003
4	1	Li003
4	1	Li003
4	1	Li003
4	1	Li003
4	1	Li003
4	1	Li003
7	1	Li003
14	1	Li003
14	1	Li003
14	0	Li003
14	0	Li003
14	0	Li003
14	0	Li003
14	0	Li003
14	0	Li003
14	0	Li003
14	0	Li003
14	0	Li003
14	0	Li003
14	0	Li003
14	0	Li003
14	0	Li003
14	0	Li003
14	0	Li003
14	0	Li003
14	0	Li003
14	0	Li003
14	0	Li003
14	0	Li003
14	0	Li003
14	0	Li003
14	0	Li003
14	0	Li003
14	0	Li003
14	0	Li003
14	0	Li003
14	0	Li003
14	0	Li003
14	0	Li003
14	0	Li003
14	0	Li003
14	0	Li003
14	0	Li003
14	0	Li003
14	0	Li003
14	0	Li003
14	0	Li003
14	0	Li003
14	0	Li003
14	0	Li003
14	0	Li003
14	0	Li003
14	0	Li003
14	0	Li003
14	0	Li003
14	0	Li003
14	0	Li003
14	0	Li003
14	0	Li003
14	0	Li003
14	0	Li003
14	0	Li003
14	0	Li003
14	0	Li003
1	1	Li124
1	1	Li124
1	1	Li124
1	1	Li124
4	1	Li124
4	1	Li124
4	1	Li124
4	1	Li124
5	1	Li124
5	1	Li124
5	1	Li124
5	1	Li124
5	1	Li124
7	1	Li124
7	1	Li124
12	1	Li124
13	1	Li124
13	1	Li124
13	1	Li124
14	1	Li124
14	1	Li124
14	1	Li124
14	0	Li124
14	0	Li124
14	0	Li124
14	0	Li124
14	0	Li124
14	0	Li124
14	0	Li124
14	0	Li124
14	0	Li124
14	0	Li124
14	0	Li124
14	0	Li124
14	0	Li124
14	0	Li124
14	0	Li124
14	0	Li124
14	0	Li124
14	0	Li124
14	0	Li124
14	0	Li124
14	0	Li124
14	0	Li124
14	0	Li124
14	0	Li124
14	0	Li124
14	0	Li124
14	0	Li124
14	0	Li124
14	0	Li124
14	0	Li124
14	0	Li124
14	0	Li124
14	0	Li124
14	0	Li124
14	0	Li124
14	0	Li124
14	0	Li124
14	0	Li124
14	0	Li124
14	0	Li124
14	0	Li124
14	0	Li124
14	0	Li124
14	0	Li124
14	0	Li124
14	0	Li124
14	0	Li124
14	0	Li124
14	0	Li124
14	0	Li124
14	0	Li124
14	0	Li124
14	0	Li124
14	0	Li124
14	0	Li124
14	0	Li124
14	0	Li124
14	0	Li124
14	0	Li124
14	0	Li124
14	0	Li124
14	0	Li124
14	0	Li124
14	0	Li124
14	0	Li124
14	0	Li124
14	0	Li124
14	0	Li124
14	0	Li124
14	0	Li124
1	1	LiSi/d
1	1	LiSi/d
1	1	LiSi/d
1	1	LiSi/d
1	1	LiSi/d
1	1	LiSi/d
1	1	LiSi/d
1	1	LiSi/d
1	1	LiSi/d
1	1	LiSi/d
1	1	LiSi/d
1	1	LiSi/d
1	1	LiSi/d
4	1	LiSi/d
4	1	LiSi/d
4	1	LiSi/d
4	1	LiSi/d
4	1	LiSi/d
4	1	LiSi/d
4	1	LiSi/d
4	1	LiSi/d
4	1	LiSi/d
4	1	LiSi/d
4	1	LiSi/d
4	1	LiSi/d
4	1	LiSi/d
4	1	LiSi/d
7	1	LiSi/d
12	1	LiSi/d
14	1	LiSi/d
14	0	LiSi/d
14	0	LiSi/d
14	0	LiSi/d
14	0	LiSi/d
14	0	LiSi/d
14	0	LiSi/d
14	0	LiSi/d
14	0	LiSi/d
14	0	LiSi/d
14	0	LiSi/d
14	0	LiSi/d
14	0	LiSi/d
14	0	LiSi/d
14	0	LiSi/d
14	0	LiSi/d
14	0	LiSi/d
14	0	LiSi/d
14	0	LiSi/d
14	0	LiSi/d
14	0	LiSi/d
14	0	LiSi/d
14	0	LiSi/d
14	0	LiSi/d
14	0	LiSi/d
14	0	LiSi/d
14	0	LiSi/d
14	0	LiSi/d
14	0	LiSi/d
14	0	LiSi/d
14	0	LiSi/d
14	0	LiSi/d
14	0	LiSi/d
14	0	LiSi/d
14	0	LiSi/d
14	0	LiSi/d
14	0	LiSi/d
14	0	LiSi/d
14	0	LiSi/d
14	0	LiSi/d
14	0	LiSi/d
14	0	LiSi/d
14	0	LiSi/d
14	0	LiSi/d
14	0	LiSi/d
14	0	LiSi/d
14	0	LiSi/d
14	0	LiSi/d
14	0	LiSi/d
14	0	LiSi/d
14	0	LiSi/d
1	1	Li015
1	1	Li015
1	1	Li015
1	1	Li015
1	1	Li015
4	1	Li015
4	1	Li015
4	1	Li015
4	1	Li015
4	1	Li015
4	1	Li015
4	1	Li015
4	1	Li015
7	1	Li015
7	1	Li015
7	1	Li015
7	1	Li015
7	1	Li015
7	1	Li015
7	1	Li015
7	1	Li015
7	1	Li015
7	1	Li015
7	1	Li015
7	1	Li015
7	1	Li015
7	1	Li015
7	1	Li015
7	1	Li015
7	1	Li015
7	1	Li015
7	1	Li015
7	1	Li015
7	1	Li015
9	1	Li015
9	1	Li015
9	1	Li015
9	1	Li015
9	1	Li015
9	1	Li015
9	1	Li015
12	1	Li015
12	1	Li015
12	1	Li015
12	1	Li015
12	1	Li015
14	1	Li015
14	1	Li015
14	1	Li015
14	1	Li015
14	1	Li015
14	1	Li015
14	0	Li015
14	0	Li015
14	0	Li015
14	0	Li015
14	0	Li015
14	0	Li015
14	0	Li015
14	0	Li015
14	0	Li015
14	0	Li015
14	0	Li015

## Sheet: Spray - Rocha
TIME	CENSOR	TRAT
1	1	CT
1	1	CT
1	1	CT
2	1	CT
2	1	CT
2	1	CT
2	1	CT
2	1	CT
2	1	CT
2	1	CT
2	1	CT
2	1	CT
2	1	CT
2	1	CT
2	1	CT
2	1	CT
2	1	CT
2	1	CT
2	1	CT
2	1	CT
2	1	CT
4	1	CT
4	1	CT
4	1	CT
4	1	CT
4	1	CT
4	1	CT
5	1	CT
5	1	CT
5	1	CT
5	1	CT
5	1	CT
5	1	CT
5	1	CT
5	1	CT
5	1	CT
5	1	CT
5	1	CT
5	1	CT
5	1	CT
5	1	CT
5	1	CT
5	1	CT
5	1	CT
5	1	CT
5	1	CT
5	1	CT
5	1	CT
7	1	CT
12	1	CT
12	1	CT
12	1	CT
14	1	CT
14	1	CT
14	1	CT
14	1	CT
14	0	CT
14	0	CT
14	0	CT
14	0	CT
14	0	CT
14	0	CT
14	0	CT
14	0	CT
14	0	CT
14	0	CT
14	0	CT
14	0	CT
14	0	CT
14	0	CT
14	0	CT
14	0	CT
14	0	CT
14	0	CT
14	0	CT
14	0	CT
14	0	CT
14	0	CT
14	0	CT
14	0	CT
14	0	CT
14	0	CT
14	0	CT
14	0	CT
14	0	CT
14	0	CT
14	0	CT
14	0	CT
14	0	CT
14	0	CT
14	0	CT
14	0	CT
14	0	CT
14	0	CT
14	0	CT
14	0	CT
14	0	CT
14	0	CT
14	0	CT
14	0	CT
14	0	CT
14	0	CT
14	0	CT
14	0	CT
14	0	CT
14	0	CT
14	0	CT
14	0	CT
14	0	CT
14	0	CT
14	0	CT
14	0	CT
14	0	CT
14	0	CT
14	0	CT
14	0	CT
14	0	CT
14	0	CT
14	0	CT
14	0	CT
14	0	CT
14	0	CT
14	0	CT
14	0	CT
14	0	CT
14	0	CT
14	0	CT
14	0	CT
14	0	CT
14	0	CT
14	0	CT
14	0	CT
14	0	CT
14	0	CT
14	0	CT
1	1	Li053
1	1	Li053
1	1	Li053
1	1	Li053
1	1	Li053
1	1	Li053
1	1	Li053
1	1	Li053
2	1	Li053
2	1	Li053
2	1	Li053
2	1	Li053
2	1	Li053
2	1	Li053
2	1	Li053
2	1	Li053
2	1	Li053
2	1	Li053
2	1	Li053
2	1	Li053
2	1	Li053
2	1	Li053
2	1	Li053
2	1	Li053
2	1	Li053
2	1	Li053
2	1	Li053
2	1	Li053
2	1	Li053
2	1	Li053
2	1	Li053
2	1	Li053
2	1	Li053
2	1	Li053
2	1	Li053
2	1	Li053
2	1	Li053
2	1	Li053
2	1	Li053
2	1	Li053
2	1	Li053
2	1	Li053
2	1	Li053
2	1	Li053
2	1	Li053
2	1	Li053
2	1	Li053
2	1	Li053
2	1	Li053
2	1	Li053
2	1	Li053
2	1	Li053
2	1	Li053
2	1	Li053
2	1	Li053
2	1	Li053
2	1	Li053
2	1	Li053
2	1	Li053
2	1	Li053
2	1	Li053
2	1	Li053
2	1	Li053
2	1	Li053
2	1	Li053
2	1	Li053
2	1	Li053
4	1	Li053
4	1	Li053
4	1	Li053
4	1	Li053
4	1	Li053
4	1	Li053
4	1	Li053
5	1	Li053
5	1	Li053
5	1	Li053
5	1	Li053
5	1	Li053
5	1	Li053
7	1	Li053
7	1	Li053
7	1	Li053
7	1	Li053
7	1	Li053
7	1	Li053
9	1	Li053
9	1	Li053
9	1	Li053
9	1	Li053
9	1	Li053
10	1	Li053
10	1	Li053
12	1	Li053
12	1	Li053
12	1	Li053
12	1	Li053
12	1	Li053
12	1	Li053
14	1	Li053
14	1	Li053
14	1	Li053
14	1	Li053
14	1	Li053
14	0	Li053
14	0	Li053
14	0	Li053
14	0	Li053
14	0	Li053
14	0	Li053
14	0	Li053
14	0	Li053
14	0	Li053
14	0	Li053
1	1	Li003
1	1	Li003
1	1	Li003
1	1	Li003
1	1	Li003
1	1	Li003
1	1	Li003
2	1	Li003
2	1	Li003
4	1	Li003
4	1	Li003
4	1	Li003
5	1	Li003
5	1	Li003
5	1	Li003
7	1	Li003
7	1	Li003
7	1	Li003
10	1	Li003
10	1	Li003
12	1	Li003
14	1	Li003
14	0	Li003
14	0	Li003
14	0	Li003
14	0	Li003
14	0	Li003
14	0	Li003
14	0	Li003
14	0	Li003
14	0	Li003
14	0	Li003
14	0	Li003
14	0	Li003
14	0	Li003
14	0	Li003
14	0	Li003
14	0	Li003
14	0	Li003
14	0	Li003
14	0	Li003
14	0	Li003
14	0	Li003
14	0	Li003
14	0	Li003
14	0	Li003
14	0	Li003
14	0	Li003
14	0	Li003
14	0	Li003
14	0	Li003
14	0	Li003
14	0	Li003
14	0	Li003
14	0	Li003
14	0	Li003
14	0	Li003
14	0	Li003
14	0	Li003
14	0	Li003
14	0	Li003
14	0	Li003
14	0	Li003
14	0	Li003
14	0	Li003
14	0	Li003
14	0	Li003
14	0	Li003
14	0	Li003
14	0	Li003
14	0	Li003
14	0	Li003
14	0	Li003
14	0	Li003
14	0	Li003
14	0	Li003
14	0	Li003
14	0	Li003
14	0	Li003
14	0	Li003
14	0	Li003
14	0	Li003
14	0	Li003
14	0	Li003
14	0	Li003
14	0	Li003
14	0	Li003
14	0	Li003
14	0	Li003
14	0	Li003
14	0	Li003
14	0	Li003
14	0	Li003
14	0	Li003
14	0	Li003
14	0	Li003
14	0	Li003
14	0	Li003
14	0	Li003
14	0	Li003
14	0	Li003
14	0	Li003
14	0	Li003
14	0	Li003
14	0	Li003
14	0	Li003
14	0	Li003
14	0	Li003
14	0	Li003
14	0	Li003
14	0	Li003
14	0	Li003
14	0	Li003
14	0	Li003
14	0	Li003
14	0	Li003
14	0	Li003
14	0	Li003
14	0	Li003
1	1	LiS/ID
1	1	LiS/ID
1	1	LiS/ID
1	1	LiS/ID
1	1	LiS/ID
2	1	LiS/ID
2	1	LiS/ID
2	1	LiS/ID
2	1	LiS/ID
2	1	LiS/ID
2	1	LiS/ID
4	1	LiS/ID
4	1	LiS/ID
4	1	LiS/ID
5	1	LiS/ID
5	1	LiS/ID
5	1	LiS/ID
5	1	LiS/ID
5	1	LiS/ID
5	1	LiS/ID
5	1	LiS/ID
5	1	LiS/ID
5	1	LiS/ID
5	1	LiS/ID
5	1	LiS/ID
7	1	LiS/ID
7	1	LiS/ID
7	1	LiS/ID
7	1	LiS/ID
7	1	LiS/ID
7	1	LiS/ID
7	1	LiS/ID
7	1	LiS/ID
7	1	LiS/ID
7	1	LiS/ID
7	1	LiS/ID
7	1	LiS/ID
10	1	LiS/ID
10	1	LiS/ID
10	1	LiS/ID
10	1	LiS/ID
14	1	LiS/ID
14	1	LiS/ID
14	0	LiS/ID
14	0	LiS/ID
14	0	LiS/ID
14	0	LiS/ID
14	0	LiS/ID
14	0	LiS/ID
14	0	LiS/ID
14	0	LiS/ID
14	0	LiS/ID
14	0	LiS/ID
14	0	LiS/ID
14	0	LiS/ID
14	0	LiS/ID
14	0	LiS/ID
14	0	LiS/ID
14	0	LiS/ID
14	0	LiS/ID
14	0	LiS/ID
14	0	LiS/ID
14	0	LiS/ID
14	0	LiS/ID
14	0	LiS/ID
14	0	LiS/ID
14	0	LiS/ID
14	0	LiS/ID
14	0	LiS/ID
14	0	LiS/ID
14	0	LiS/ID
14	0	LiS/ID
14	0	LiS/ID
14	0	LiS/ID
14	0	LiS/ID
14	0	LiS/ID
14	0	LiS/ID
14	0	LiS/ID
14	0	LiS/ID
14	0	LiS/ID
14	0	LiS/ID
14	0	LiS/ID
14	0	LiS/ID
14	0	LiS/ID
14	0	LiS/ID
14	0	LiS/ID
14	0	LiS/ID
14	0	LiS/ID
14	0	LiS/ID
14	0	LiS/ID
14	0	LiS/ID
14	0	LiS/ID
14	0	LiS/ID
14	0	LiS/ID
14	0	LiS/ID
14	0	LiS/ID
14	0	LiS/ID
14	0	LiS/ID
14	0	LiS/ID
14	0	LiS/ID
14	0	LiS/ID
14	0	LiS/ID
14	0	LiS/ID
14	0	LiS/ID
14	0	LiS/ID
14	0	LiS/ID
14	0	LiS/ID
14	0	LiS/ID
14	0	LiS/ID
14	0	LiS/ID
14	0	LiS/ID
14	0	LiS/ID
14	0	LiS/ID
14	0	LiS/ID
14	0	LiS/ID
14	0	LiS/ID
14	0	LiS/ID
14	0	LiS/ID
14	0	LiS/ID
14	0	LiS/ID
14	0	LiS/ID
14	0	LiS/ID
14	0	LiS/ID
14	0	LiS/ID
14	0	LiS/ID
14	0	LiS/ID
14	0	LiS/ID
14	0	LiS/ID
14	0	LiS/ID
14	0	LiS/ID
14	0	LiS/ID
14	0	LiS/ID
14	0	LiS/ID
14	0	LiS/ID
14	0	LiS/ID
14	0	LiS/ID
14	0	LiS/ID
14	0	LiS/ID
14	0	LiS/ID
14	0	LiS/ID
14	0	LiS/ID
14	0	LiS/ID
14	0	LiS/ID
14	0	LiS/ID
14	0	LiS/ID
14	0	LiS/ID
14	0	LiS/ID
14	0	LiS/ID
14	0	LiS/ID
14	0	LiS/ID
14	0	LiS/ID
14	0	LiS/ID
14	0	LiS/ID
14	0	LiS/ID
14	0	LiS/ID
14	0	LiS/ID
14	0	LiS/ID
14	0	LiS/ID
14	0	LiS/ID
14	0	LiS/ID
14	0	LiS/ID
14	0	LiS/ID
14	0	LiS/ID
14	0	LiS/ID
14	0	LiS/ID
14	0	LiS/ID
14	0	LiS/ID
1	1	Li015
1	1	Li015
1	1	Li015
1	1	Li015
1	1	Li015
2	1	Li015
2	1	Li015
2	1	Li015
2	1	Li015
2	1	Li015
2	1	Li015
2	1	Li015
2	1	Li015
2	1	Li015
2	1	Li015
2	1	Li015
2	1	Li015
2	1	Li015
2	1	Li015
2	1	Li015
2	1	Li015
2	1	Li015
2	1	Li015
2	1	Li015
2	1	Li015
2	1	Li015
2	1	Li015
2	1	Li015
2	1	Li015
2	1	Li015
2	1	Li015
2	1	Li015
2	1	Li015
2	1	Li015
2	1	Li015
2	1	Li015
2	1	Li015
2	1	Li015
2	1	Li015
2	1	Li015
2	1	Li015
2	1	Li015
2	1	Li015
2	1	Li015
2	1	Li015
2	1	Li015
2	1	Li015
2	1	Li015
2	1	Li015
2	1	Li015
2	1	Li015
2	1	Li015
2	1	Li015
2	1	Li015
2	1	Li015
2	1	Li015
2	1	Li015
2	1	Li015
2	1	Li015
4	1	Li015
4	1	Li015
4	1	Li015
4	1	Li015
4	1	Li015
4	1	Li015
4	1	Li015
4	1	Li015
4	1	Li015
4	1	Li015
4	1	Li015
4	1	Li015
4	1	Li015
4	1	Li015
4	1	Li015
5	1	Li015
5	1	Li015
5	1	Li015
5	1	Li015
5	1	Li015
5	1	Li015
5	1	Li015
5	1	Li015
5	1	Li015
5	1	Li015
5	1	Li015
5	1	Li015
5	1	Li015
5	1	Li015
5	1	Li015
5	1	Li015
5	1	Li015
7	1	Li015
7	1	Li015
7	1	Li015
7	1	Li015
7	1	Li015
7	1	Li015
7	1	Li015
7	1	Li015
7	1	Li015
7	1	Li015
7	1	Li015
7	1	Li015
9	1	Li015
9	1	Li015
12	1	Li015
12	1	Li015
12	1	Li015
12	1	Li015
2	1	Li124
2	1	Li124
2	1	Li124
2	1	Li124
2	1	Li124
2	1	Li124
2	1	Li124
2	1	Li124
2	1	Li124
2	1	Li124
2	1	Li124
2	1	Li124
2	1	Li124
2	1	Li124
2	1	Li124
2	1	Li124
2	1	Li124
2	1	Li124
2	1	Li124
2	1	Li124
2	1	Li124
2	1	Li124
2	1	Li124
2	1	Li124
2	1	Li124
2	1	Li124
2	1	Li124
2	1	Li124
2	1	Li124
2	1	Li124
2	1	Li124
2	1	Li124
2	1	Li124
2	1	Li124
2	1	Li124
2	1	Li124
2	1	Li124
2	1	Li124
2	1	Li124
2	1	Li124
3	1	Li124
3	1	Li124
3	1	Li124
3	1	Li124
3	1	Li124
3	1	Li124
5	1	Li124
5	1	Li124
5	1	Li124
5	1	Li124
5	1	Li124
5	1	Li124
5	1	Li124
5	1	Li124
5	1	Li124
5	1	Li124
5	1	Li124
5	1	Li124
5	1	Li124
5	1	Li124
5	1	Li124
7	1	Li124
7	1	Li124
7	1	Li124
7	1	Li124
10	1	Li124
10	1	Li124
10	1	Li124
12	1	Li124
14	1	Li124
14	0	Li124
14	0	Li124
14	0	Li124
14	0	Li124
14	0	Li124
14	0	Li124
14	0	Li124
2	1	Li063
2	1	Li063
2	1	Li063
2	1	Li063
2	1	Li063
2	1	Li063
2	1	Li063
2	1	Li063
2	1	Li063
2	1	Li063
2	1	Li063
2	1	Li063
2	1	Li063
2	1	Li063
2	1	Li063
2	1	Li063
2	1	Li063
2	1	Li063
2	1	Li063
2	1	Li063
2	1	Li063
2	1	Li063
2	1	Li063
2	1	Li063
2	1	Li063
2	1	Li063
2	1	Li063
2	1	Li063
2	1	Li063
2	1	Li063
2	1	Li063
2	1	Li063
2	1	Li063
2	1	Li063
2	1	Li063
2	1	Li063
2	1	Li063
2	1	Li063
2	1	Li063
2	1	Li063
2	1	Li063
2	1	Li063
2	1	Li063
2	1	Li063
2	1	Li063
2	1	Li063
2	1	Li063
2	1	Li063
2	1	Li063
2	1	Li063
2	1	Li063
2	1	Li063
2	1	Li063
2	1	Li063
2	1	Li063
2	1	Li063
2	1	Li063
2	1	Li063
2	1	Li063
2	1	Li063
2	1	Li063
2	1	Li063
2	1	Li063
2	1	Li063
3	1	Li063
5	1	Li063
5	1	Li063
5	1	Li063
5	1	Li063
5	1	Li063
5	1	Li063
5	1	Li063
5	1	Li063
5	1	Li063
5	1	Li063
5	1	Li063
5	1	Li063
5	1	Li063
5	1	Li063
5	1	Li063
5	1	Li063
10	1	Li063
14	0	Li063
14	0	Li063
14	0	Li063
14	0	Li063
14	0	Li063
14	0	Li063
14	0	Li063
14	0	Li063
14	0	Li063
14	0	Li063
14	0	Li063
14	0	Li063
14	0	Li063
14	0	Li063
14	0	Li063
14	0	Li063
14	0	Li063

## Sheet: Immersion - Rocha
TIME	CENSOR	TRAT
2	1	CT
2	1	CT
2	1	CT
2	1	CT
2	1	CT
2	1	CT
2	1	CT
2	1	CT
2	1	CT
2	1	CT
2	1	CT
2	1	CT
2	1	CT
2	1	CT
2	1	CT
2	1	CT
2	1	CT
2	1	CT
2	1	CT
2	1	CT
2	1	CT
2	1	CT
2	1	CT
2	1	CT
2	1	CT
2	1	CT
2	1	CT
2	1	CT
2	1	CT
2	1	CT
2	1	CT
2	1	CT
2	1	CT
2	1	CT
2	1	CT
2	1	CT
2	1	CT
3	1	CT
3	1	CT
3	1	CT
5	1	CT
5	1	CT
5	1	CT
5	1	CT
5	1	CT
5	1	CT
5	1	CT
5	1	CT
5	1	CT
5	1	CT
5	1	CT
5	1	CT
5	1	CT
5	1	CT
5	1	CT
5	1	CT
5	1	CT
5	1	CT
7	1	CT
7	1	CT
7	1	CT
7	1	CT
7	1	CT
7	1	CT
7	1	CT
7	1	CT
7	1	CT
7	1	CT
7	1	CT
7	1	CT
7	1	CT
9	1	CT
9	1	CT
10	1	CT
12	1	CT
12	1	CT
12	1	CT
12	1	CT
12	1	CT
12	1	CT
12	1	CT
12	1	CT
14	0	CT
14	0	CT
14	0	CT
14	0	CT
14	0	CT
14	0	CT
14	0	CT
14	0	CT
14	0	CT
14	0	CT
14	0	CT
14	0	CT
14	0	CT
14	0	CT
14	0	CT
14	0	CT
14	0	CT
14	0	CT
14	0	CT
14	0	CT
14	0	CT
14	0	CT
14	0	CT
14	0	CT
14	0	CT
14	0	CT
14	0	CT
14	0	CT
14	0	CT
14	0	CT
14	0	CT
14	0	CT
14	0	CT
14	0	CT
14	0	CT
14	0	CT
14	0	CT
14	0	CT
14	0	CT
14	0	CT
14	0	CT
14	0	CT
14	0	CT
14	0	CT
14	0	CT
14	0	CT
14	0	CT
14	0	CT
14	0	CT
14	0	CT
14	0	CT
14	0	CT
14	0	CT
14	0	CT
14	0	CT
14	0	CT
14	0	CT
14	0	CT
14	0	CT
14	0	CT
14	0	CT
14	0	CT
14	0	CT
14	0	CT
14	0	CT
14	0	CT
14	0	CT
14	0	CT
14	0	CT
14	0	CT
14	0	CT
14	0	CT
14	0	CT
14	0	CT
14	0	CT
14	0	CT
14	0	CT
1	1	LI063
1	1	LI063
2	1	LI063
2	1	LI063
2	1	LI063
2	1	LI063
2	1	LI063
2	1	LI063
2	1	LI063
2	1	LI063
2	1	LI063
2	1	LI063
2	1	LI063
2	1	LI063
2	1	LI063
2	1	LI063
2	1	LI063
2	1	LI063
4	1	LI063
4	1	LI063
4	1	LI063
4	1	LI063
4	1	LI063
5	1	LI063
5	1	LI063
5	1	LI063
5	1	LI063
5	1	LI063
5	1	LI063
5	1	LI063
5	1	LI063
7	1	LI063
7	1	LI063
7	1	LI063
7	1	LI063
7	1	LI063
7	1	LI063
7	1	LI063
7	1	LI063
7	1	LI063
7	1	LI063
7	1	LI063
9	1	LI063
14	0	LI063
14	0	LI063
14	0	LI063
14	0	LI063
14	0	LI063
14	0	LI063
14	0	LI063
14	0	LI063
14	0	LI063
14	0	LI063
14	0	LI063
14	0	LI063
14	0	LI063
14	0	LI063
14	0	LI063
14	0	LI063
14	0	LI063
14	0	LI063
14	0	LI063
14	0	LI063
14	0	LI063
14	0	LI063
14	0	LI063
14	0	LI063
14	0	LI063
14	0	LI063
14	0	LI063
14	0	LI063
14	0	LI063
14	0	LI063
14	0	LI063
14	0	LI063
14	0	LI063
14	0	LI063
14	0	LI063
14	0	LI063
14	0	LI063
14	0	LI063
14	0	LI063
14	0	LI063
14	0	LI063
14	0	LI063
14	0	LI063
14	0	LI063
14	0	LI063
14	0	LI063
14	0	LI063
14	0	LI063
14	0	LI063
14	0	LI063
14	0	LI063
14	0	LI063
14	0	LI063
14	0	LI063
14	0	LI063
14	0	LI063
14	0	LI063
14	0	LI063
14	0	LI063
14	0	LI063
14	0	LI063
14	0	LI063
14	0	LI063
14	0	LI063
14	0	LI063
14	0	LI063
14	0	LI063
14	0	LI063
14	0	LI063
14	0	LI063
14	0	LI063
14	0	LI063
14	0	LI063
14	0	LI063
14	0	LI063
14	0	LI063
14	0	LI063
14	0	LI063
14	0	LI063
14	0	LI063
14	0	LI063
14	0	LI063
14	0	LI063
1	1	LI053
2	1	LI053
2	1	LI053
2	1	LI053
2	1	LI053
2	1	LI053
2	1	LI053
2	1	LI053
2	1	LI053
2	1	LI053
2	1	LI053
2	1	LI053
2	1	LI053
4	1	LI053
4	1	LI053
4	1	LI053
4	1	LI053
4	1	LI053
4	1	LI053
4	1	LI053
4	1	LI053
4	1	LI053
4	1	LI053
4	1	LI053
4	1	LI053
4	1	LI053
4	1	LI053
4	1	LI053
4	1	LI053
4	1	LI053
4	1	LI053
4	1	LI053
4	1	LI053
4	1	LI053
4	1	LI053
4	1	LI053
4	1	LI053
4	1	LI053
4	1	LI053
4	1	LI053
4	1	LI053
4	1	LI053
4	1	LI053
4	1	LI053
4	1	LI053
4	1	LI053
4	1	LI053
4	1	LI053
4	1	LI053
4	1	LI053
4	1	LI053
4	1	LI053
4	1	LI053
4	1	LI053
4	1	LI053
4	1	LI053
4	1	LI053
4	1	LI053
5	1	LI053
5	1	LI053
5	1	LI053
5	1	LI053
5	1	LI053
5	1	LI053
5	1	LI053
5	1	LI053
5	1	LI053
5	1	LI053
5	1	LI053
5	1	LI053
5	1	LI053
5	1	LI053
5	1	LI053
5	1	LI053
5	1	LI053
5	1	LI053
5	1	LI053
5	1	LI053
5	1	LI053
5	1	LI053
5	1	LI053
5	1	LI053
5	1	LI053
5	1	LI053
5	1	LI053
5	1	LI053
5	1	LI053
5	1	LI053
5	1	LI053
5	1	LI053
5	1	LI053
5	1	LI053
5	1	LI053
5	1	LI053
5	1	LI053
5	1	LI053
5	1	LI053
5	1	LI053
5	1	LI053
5	1	LI053
5	1	LI053
5	1	LI053
5	1	LI053
5	1	LI053
5	1	LI053
5	1	LI053
5	1	LI053
5	1	LI053
5	1	LI053
5	1	LI053
5	1	LI053
5	1	LI053
5	1	LI053
5	1	LI053
5	1	LI053
5	1	LI053
5	1	LI053
5	1	LI053
5	1	LI053
5	1	LI053
5	1	LI053
5	1	LI053
5	1	LI053
5	1	LI053
5	1	LI053
5	1	LI053
5	1	LI053
7	1	LI053
7	1	LI053
9	1	LI053
9	1	LI053
9	1	LI053
9	1	LI053
14	0	LI053
14	0	LI053
14	0	LI053
14	0	LI053
14	0	LI053
14	0	LI053
14	0	LI053
14	0	LI053
2	1	LI003
2	1	LI003
2	1	LI003
2	1	LI003
2	1	LI003
2	1	LI003
2	1	LI003
2	1	LI003
2	1	LI003
2	1	LI003
2	1	LI003
2	1	LI003
2	1	LI003
2	1	LI003
2	1	LI003
2	1	LI003
2	1	LI003
2	1	LI003
2	1	LI003
2	1	LI003
2	1	LI003
2	1	LI003
2	1	LI003
2	1	LI003
2	1	LI003
2	1	LI003
2	1	LI003
2	1	LI003
5	1	LI003
5	1	LI003
5	1	LI003
5	1	LI003
5	1	LI003
5	1	LI003
5	1	LI003
5	1	LI003
5	1	LI003
5	1	LI003
5	1	LI003
5	1	LI003
5	1	LI003
5	1	LI003
5	1	LI003
5	1	LI003
5	1	LI003
5	1	LI003
5	1	LI003
5	1	LI003
5	1	LI003
5	1	LI003
5	1	LI003
5	1	LI003
5	1	LI003
5	1	LI003
5	1	LI003
5	1	LI003
5	1	LI003
5	1	LI003
5	1	LI003
5	1	LI003
5	1	LI003
5	1	LI003
5	1	LI003
5	1	LI003
5	1	LI003
5	1	LI003
5	1	LI003
5	1	LI003
5	1	LI003
7	1	LI003
7	1	LI003
7	1	LI003
7	1	LI003
7	1	LI003
7	1	LI003
7	1	LI003
9	1	LI003
9	1	LI003
12	1	LI003
12	1	LI003
12	1	LI003
12	1	LI003
14	0	LI003
14	0	LI003
14	0	LI003
14	0	LI003
14	0	LI003
14	0	LI003
14	0	LI003
14	0	LI003
14	0	LI003
14	0	LI003
14	0	LI003
14	0	LI003
14	0	LI003
14	0	LI003
14	0	LI003
14	0	LI003
14	0	LI003
2	1	LI124
2	1	LI124
2	1	LI124
2	1	LI124
2	1	LI124
2	1	LI124
2	1	LI124
2	1	LI124
2	1	LI124
2	1	LI124
2	1	LI124
2	1	LI124
2	1	LI124
2	1	LI124
5	1	LI124
5	1	LI124
5	1	LI124
5	1	LI124
5	1	LI124
5	1	LI124
5	1	LI124
5	1	LI124
5	1	LI124
5	1	LI124
5	1	LI124
5	1	LI124
5	1	LI124
5	1	LI124
5	1	LI124
5	1	LI124
5	1	LI124
5	1	LI124
5	1	LI124
5	1	LI124
5	1	LI124
5	1	LI124
5	1	LI124
5	1	LI124
5	1	LI124
5	1	LI124
5	1	LI124
5	1	LI124
5	1	LI124
5	1	LI124
5	1	LI124
5	1	LI124
5	1	LI124
5	1	LI124
7	1	LI124
7	1	LI124
7	1	LI124
7	1	LI124
7	1	LI124
7	1	LI124
7	1	LI124
7	1	LI124
7	1	LI124
7	1	LI124
7	1	LI124
7	1	LI124
7	1	LI124
7	1	LI124
7	1	LI124
7	1	LI124
7	1	LI124
7	1	LI124
12	1	LI124
12	1	LI124
12	1	LI124
14	0	LI124
14	0	LI124
14	0	LI124
14	0	LI124
14	0	LI124
14	0	LI124
14	0	LI124
14	0	LI124
14	0	LI124
14	0	LI124
14	0	LI124
14	0	LI124
14	0	LI124
14	0	LI124
14	0	LI124
14	0	LI124
14	0	LI124
14	0	LI124
14	0	LI124
14	0	LI124
14	0	LI124
14	0	LI124
14	0	LI124
14	0	LI124
14	0	LI124
14	0	LI124
14	0	LI124
14	0	LI124
14	0	LI124
14	0	LI124
14	0	LI124
14	0	LI124
2	1	LIS/ID
2	1	LIS/ID
2	1	LIS/ID
2	1	LIS/ID
2	1	LIS/ID
2	1	LIS/ID
2	1	LIS/ID
2	1	LIS/ID
2	1	LIS/ID
2	1	LIS/ID
2	1	LIS/ID
2	1	LIS/ID
2	1	LIS/ID
3	1	LIS/ID
3	1	LIS/ID
3	1	LIS/ID
3	1	LIS/ID
3	1	LIS/ID
5	1	LIS/ID
5	1	LIS/ID
5	1	LIS/ID
5	1	LIS/ID
5	1	LIS/ID
5	1	LIS/ID
5	1	LIS/ID
5	1	LIS/ID
5	1	LIS/ID
7	1	LIS/ID
7	1	LIS/ID
7	1	LIS/ID
7	1	LIS/ID
7	1	LIS/ID
7	1	LIS/ID
7	1	LIS/ID
7	1	LIS/ID
7	1	LIS/ID
9	1	LIS/ID
9	1	LIS/ID
9	1	LIS/ID
9	1	LIS/ID
10	1	LIS/ID
10	1	LIS/ID
10	1	LIS/ID
10	1	LIS/ID
10	1	LIS/ID
10	1	LIS/ID
10	1	LIS/ID
10	1	LIS/ID
10	1	LIS/ID
10	1	LIS/ID
10	1	LIS/ID
10	1	LIS/ID
10	1	LIS/ID
10	1	LIS/ID
12	1	LIS/ID
12	1	LIS/ID
12	1	LIS/ID
12	1	LIS/ID
12	1	LIS/ID
14	0	LIS/ID
14	0	LIS/ID
14	0	LIS/ID
14	0	LIS/ID
14	0	LIS/ID
14	0	LIS/ID
14	0	LIS/ID
14	0	LIS/ID
14	0	LIS/ID
14	0	LIS/ID
14	0	LIS/ID
14	0	LIS/ID
14	0	LIS/ID
14	0	LIS/ID
14	0	LIS/ID
14	0	LIS/ID
14	0	LIS/ID
2	1	LI015
2	1	LI015
2	1	LI015
2	1	LI015
2	1	LI015
2	1	LI015
2	1	LI015
2	1	LI015
2	1	LI015
2	1	LI015
2	1	LI015
2	1	LI015
2	1	LI015
2	1	LI015
2	1	LI015
2	1	LI015
2	1	LI015
2	1	LI015
5	1	LI015
5	1	LI015
5	1	LI015
5	1	LI015
5	1	LI015
5	1	LI015
5	1	LI015
5	1	LI015
5	1	LI015
5	1	LI015
5	1	LI015
5	1	LI015
5	1	LI015
5	1	LI015
5	1	LI015
5	1	LI015
5	1	LI015
5	1	LI015
5	1	LI015
5	1	LI015
5	1	LI015
5	1	LI015
5	1	LI015
5	1	LI015
7	1	LI015
7	1	LI015
7	1	LI015
7	1	LI015
7	1	LI015
7	1	LI015
7	1	LI015
7	1	LI015
7	1	LI015
7	1	LI015
9	1	LI015
9	1	LI015
9	1	LI015
9	1	LI015
12	1	LI015
12	1	LI015
12	1	LI015
12	1	LI015
12	1	LI015
12	1	LI015
14	0	LI015
14	0	LI015
14	0	LI015
14	0	LI015
14	0	LI015
14	0	LI015
14	0	LI015
14	0	LI015
14	0	LI015
14	0	LI015
14	0	LI015
14	0	LI015
14	0	LI015
14	0	LI015
14	0	LI015
14	0	LI015
14	0	LI015
14	0	LI015
14	0	LI015
14	0	LI015
14	0	LI015
14	0	LI015
14	0	LI015
14	0	LI015
14	0	LI015
14	0	LI015
14	0	LI015
14	0	LI015
14	0	LI015
14	0	LI015
14	0	LI015
14	0	LI015
14	0	LI015
14	0	LI015
14	0	LI015
14	0	LI015
14	0	LI015
14	0	LI015
14	0	LI015
14	0	LI015
14	0	LI015
14	0	LI015
14	0	LI015
14	0	LI015
14	0	LI015
14	0	LI015
14	0	LI015
14	0	LI015
14	0	LI015
14	0	LI015
14	0	LI015
14	0	LI015
14	0	LI015
14	0	LI015
14	0	LI015
14	0	LI015
14	0	LI015
14	0	LI015
14	0	LI015

## Sheet: Topical - RECS
TIME	CENSOR	TRAT
1	1	CT
1	1	CT
1	1	CT
1	1	CT
1	1	CT
2	1	CT
2	1	CT
3	1	CT
3	1	CT
3	1	CT
3	1	CT
3	1	CT
3	1	CT
3	1	CT
3	1	CT
3	1	CT
3	1	CT
3	1	CT
4	1	CT
4	1	CT
4	1	CT
4	1	CT
4	1	CT
4	1	CT
4	1	CT
4	1	CT
4	1	CT
5	1	CT
5	1	CT
5	1	CT
5	1	CT
5	1	CT
5	1	CT
5	1	CT
5	1	CT
5	1	CT
5	1	CT
5	1	CT
5	1	CT
6	1	CT
6	1	CT
6	1	CT
6	1	CT
6	1	CT
7	1	CT
7	1	CT
7	1	CT
7	1	CT
7	1	CT
7	1	CT
7	1	CT
7	1	CT
7	1	CT
7	1	CT
7	1	CT
7	1	CT
7	1	CT
8	1	CT
9	1	CT
10	1	CT
10	1	CT
10	1	CT
10	1	CT
11	1	CT
13	1	CT
13	1	CT
14	0	CT
14	0	CT
14	0	CT
14	0	CT
14	0	CT
14	0	CT
14	0	CT
14	0	CT
14	0	CT
14	0	CT
14	0	CT
14	0	CT
14	0	CT
14	0	CT
14	0	CT
14	0	CT
14	0	CT
14	0	CT
14	0	CT
14	0	CT
14	0	CT
14	0	CT
14	0	CT
14	0	CT
14	0	CT
14	0	CT
14	0	CT
14	0	CT
14	0	CT
14	0	CT
14	0	CT
14	0	CT
14	0	CT
14	0	CT
14	0	CT
14	0	CT
14	0	CT
14	0	CT
14	0	CT
14	0	CT
1	1	Li063
1	1	Li063
1	1	Li063
2	1	Li063
2	1	Li063
2	1	Li063
2	1	Li063
3	1	Li063
3	1	Li063
3	1	Li063
3	1	Li063
3	1	Li063
3	1	Li063
3	1	Li063
3	1	Li063
4	1	Li063
4	1	Li063
4	1	Li063
4	1	Li063
4	1	Li063
4	1	Li063
4	1	Li063
4	1	Li063
4	1	Li063
4	1	Li063
4	1	Li063
4	1	Li063
4	1	Li063
4	1	Li063
4	1	Li063
4	1	Li063
5	1	Li063
5	1	Li063
5	1	Li063
5	1	Li063
5	1	Li063
5	1	Li063
5	1	Li063
5	1	Li063
5	1	Li063
5	1	Li063
5	1	Li063
6	1	Li063
6	1	Li063
7	1	Li063
7	1	Li063
7	1	Li063
7	1	Li063
7	1	Li063
7	1	Li063
7	1	Li063
7	1	Li063
7	1	Li063
9	1	Li063
9	1	Li063
10	1	Li063
10	1	Li063
10	1	Li063
11	1	Li063
11	1	Li063
11	1	Li063
13	1	Li063
14	0	Li063
14	0	Li063
14	0	Li063
14	0	Li063
14	0	Li063
14	0	Li063
14	0	Li063
14	0	Li063
14	0	Li063
14	0	Li063
14	0	Li063
14	0	Li063
14	0	Li063
14	0	Li063
14	0	Li063
14	0	Li063
14	0	Li063
14	0	Li063
14	0	Li063
14	0	Li063
14	0	Li063
14	0	Li063
14	0	Li063
14	0	Li063
14	0	Li063
14	0	Li063
14	0	Li063
1	1	Li053
1	1	Li053
1	1	Li053
1	1	Li053
1	1	Li053
1	1	Li053
1	1	Li053
3	1	Li053
3	1	Li053
3	1	Li053
3	1	Li053
3	1	Li053
3	1	Li053
3	1	Li053
3	1	Li053
3	1	Li053
3	1	Li053
3	1	Li053
4	1	Li053
4	1	Li053
4	1	Li053
4	1	Li053
4	1	Li053
4	1	Li053
4	1	Li053
5	1	Li053
5	1	Li053
5	1	Li053
5	1	Li053
5	1	Li053
5	1	Li053
5	1	Li053
5	1	Li053
5	1	Li053
5	1	Li053
5	1	Li053
5	1	Li053
5	1	Li053
5	1	Li053
5	1	Li053
5	1	Li053
6	1	Li053
6	1	Li053
6	1	Li053
6	1	Li053
7	1	Li053
7	1	Li053
7	1	Li053
7	1	Li053
7	1	Li053
7	1	Li053
7	1	Li053
7	1	Li053
7	1	Li053
7	1	Li053
7	1	Li053
7	1	Li053
7	1	Li053
7	1	Li053
8	1	Li053
9	1	Li053
9	1	Li053
9	1	Li053
9	1	Li053
9	1	Li053
11	1	Li053
11	1	Li053
11	1	Li053
11	1	Li053
14	0	Li053
14	0	Li053
14	0	Li053
14	0	Li053
14	0	Li053
14	0	Li053
14	0	Li053
14	0	Li053
14	0	Li053
14	0	Li053
14	0	Li053
14	0	Li053
14	0	Li053
14	0	Li053
14	0	Li053
14	0	Li053
14	0	Li053
14	0	Li053
14	0	Li053
14	0	Li053
14	0	Li053
14	0	Li053
14	0	Li053
1	1	Li003
1	1	Li003
1	1	Li003
1	1	Li003
1	1	Li003
1	1	Li003
1	1	Li003
2	1	Li003
2	1	Li003
3	1	Li003
3	1	Li003
3	1	Li003
3	1	Li003
3	1	Li003
3	1	Li003
3	1	Li003
3	1	Li003
4	1	Li003
4	1	Li003
4	1	Li003
4	1	Li003
4	1	Li003
4	1	Li003
4	1	Li003
5	1	Li003
5	1	Li003
5	1	Li003
5	1	Li003
5	1	Li003
5	1	Li003
5	1	Li003
6	1	Li003
6	1	Li003
6	1	Li003
7	1	Li003
7	1	Li003
8	1	Li003
9	1	Li003
10	1	Li003
13	1	Li003
14	0	Li003
14	0	Li003
14	0	Li003
14	0	Li003
14	0	Li003
14	0	Li003
14	0	Li003
14	0	Li003
14	0	Li003
14	0	Li003
14	0	Li003
14	0	Li003
14	0	Li003
14	0	Li003
14	0	Li003
14	0	Li003
14	0	Li003
14	0	Li003
14	0	Li003
14	0	Li003
14	0	Li003
14	0	Li003
14	0	Li003
14	0	Li003
14	0	Li003
14	0	Li003
14	0	Li003
14	0	Li003
14	0	Li003
14	0	Li003
14	0	Li003
14	0	Li003
14	0	Li003
14	0	Li003
14	0	Li003
14	0	Li003
14	0	Li003
14	0	Li003
14	0	Li003
14	0	Li003
14	0	Li003
1	1	Li124
1	1	Li124
1	1	Li124
1	1	Li124
1	1	Li124
1	1	Li124
1	1	Li124
1	1	Li124
3	1	Li124
3	1	Li124
3	1	Li124
3	1	Li124
3	1	Li124
3	1	Li124
3	1	Li124
3	1	Li124
3	1	Li124
4	1	Li124
4	1	Li124
4	1	Li124
4	1	Li124
4	1	Li124
5	1	Li124
5	1	Li124
5	1	Li124
5	1	Li124
5	1	Li124
5	1	Li124
5	1	Li124
5	1	Li124
5	1	Li124
6	1	Li124
6	1	Li124
7	1	Li124
7	1	Li124
7	1	Li124
7	1	Li124
7	1	Li124
7	1	Li124
7	1	Li124
7	1	Li124
7	1	Li124
7	1	Li124
8	1	Li124
8	1	Li124
9	1	Li124
9	1	Li124
9	1	Li124
9	1	Li124
10	1	Li124
11	1	Li124
11	1	Li124
12	1	Li124
12	1	Li124
13	1	Li124
13	1	Li124
13	1	Li124
13	1	Li124
14	1	Li124
14	0	Li124
14	0	Li124
14	0	Li124
14	0	Li124
14	0	Li124
14	0	Li124
14	0	Li124
14	0	Li124
14	0	Li124
14	0	Li124
14	0	Li124
14	0	Li124
14	0	Li124
14	0	Li124
14	0	Li124
14	0	Li124
14	0	Li124
14	0	Li124
14	0	Li124
14	0	Li124
14	0	Li124
14	0	Li124
14	0	Li124
14	0	Li124
14	0	Li124
14	0	Li124
14	0	Li124
1	1	LiS/ID
1	1	LiS/ID
1	1	LiS/ID
1	1	LiS/ID
1	1	LiS/ID
1	1	LiS/ID
2	1	LiS/ID
2	1	LiS/ID
3	1	LiS/ID
3	1	LiS/ID
3	1	LiS/ID
3	1	LiS/ID
3	1	LiS/ID
3	1	LiS/ID
4	1	LiS/ID
4	1	LiS/ID
4	1	LiS/ID
5	1	LiS/ID
5	1	LiS/ID
5	1	LiS/ID
5	1	LiS/ID
5	1	LiS/ID
5	1	LiS/ID
5	1	LiS/ID
5	1	LiS/ID
5	1	LiS/ID
5	1	LiS/ID
5	1	LiS/ID
5	1	LiS/ID
5	1	LiS/ID
6	1	LiS/ID
6	1	LiS/ID
6	1	LiS/ID
6	1	LiS/ID
6	1	LiS/ID
6	1	LiS/ID
6	1	LiS/ID
6	1	LiS/ID
6	1	LiS/ID
7	1	LiS/ID
7	1	LiS/ID
7	1	LiS/ID
7	1	LiS/ID
7	1	LiS/ID
7	1	LiS/ID
9	1	LiS/ID
9	1	LiS/ID
10	1	LiS/ID
10	1	LiS/ID
11	1	LiS/ID
12	1	LiS/ID
14	0	LiS/ID
14	0	LiS/ID
14	0	LiS/ID
14	0	LiS/ID
14	0	LiS/ID
14	0	LiS/ID
14	0	LiS/ID
14	0	LiS/ID
14	0	LiS/ID
14	0	LiS/ID
14	0	LiS/ID
14	0	LiS/ID
14	0	LiS/ID
14	0	LiS/ID
14	0	LiS/ID
14	0	LiS/ID
14	0	LiS/ID
14	0	LiS/ID
14	0	LiS/ID
14	0	LiS/ID
14	0	LiS/ID
14	0	LiS/ID
14	0	LiS/ID
14	0	LiS/ID
14	0	LiS/ID
14	0	LiS/ID
14	0	LiS/ID
14	0	LiS/ID
14	0	LiS/ID
14	0	LiS/ID
14	0	LiS/ID
14	0	LiS/ID
14	0	LiS/ID
14	0	LiS/ID
14	0	LiS/ID
14	0	LiS/ID
14	0	LiS/ID
2	1	Li015
2	1	Li015
5	1	Li015
5	1	Li015
7	1	Li015
7	1	Li015
9	1	Li015
9	1	Li015
11	1	Li015
11	1	Li015
11	1	Li015
11	1	Li015
11	1	Li015
11	1	Li015
14	0	Li015
14	0	Li015
14	0	Li015
14	0	Li015
14	0	Li015
14	0	Li015
14	0	Li015
14	0	Li015
14	0	Li015
14	0	Li015
14	0	Li015
14	0	Li015
14	0	Li015
14	0	Li015
14	0	Li015
14	0	Li015
14	0	Li015
14	0	Li015
14	0	Li015
14	0	Li015
14	0	Li015
14	0	Li015
14	0	Li015
14	0	Li015
14	0	Li015
14	0	Li015
14	0	Li015
14	0	Li015
14	0	Li015
14	0	Li015
14	0	Li015
14	0	Li015
14	0	Li015
14	0	Li015
14	0	Li015
14	0	Li015
14	0	Li015
14	0	Li015
14	0	Li015
14	0	Li015
14	0	Li015
14	0	Li015
14	0	Li015
14	0	Li015
14	0	Li015
14	0	Li015
14	0	Li015
14	0	Li015
14	0	Li015
14	0	Li015
14	0	Li015
14	0	Li015
14	0	Li015
14	0	Li015
14	0	Li015
14	0	Li015
14	0	Li015
14	0	Li015
14	0	Li015
14	0	Li015
14	0	Li015
14	0	Li015
14	0	Li015
14	0	Li015
14	0	Li015
14	0	Li015
14	0	Li015
14	0	Li015
14	0	Li015
14	0	Li015
14	0	Li015
14	0	Li015
14	0	Li015
14	0	Li015
14	0	Li015
14	0	Li015
14	0	Li015
14	0	Li015
14	0	Li015
14	0	Li015
14	0	Li015
14	0	Li015
14	0	Li015
14	0	Li015

## Sheet: Spray - RECS
TIME	CENSOR	TRAT
1	1	CT
1	1	CT
1	1	CT
3	1	CT
3	1	CT
3	1	CT
3	1	CT
3	1	CT
3	1	CT
3	1	CT
3	1	CT
3	1	CT
3	1	CT
3	1	CT
4	1	CT
4	1	CT
4	1	CT
4	1	CT
4	1	CT
4	1	CT
4	1	CT
6	1	CT
6	1	CT
6	1	CT
6	1	CT
6	1	CT
6	1	CT
6	1	CT
6	1	CT
6	1	CT
6	1	CT
6	1	CT
6	1	CT
7	1	CT
7	1	CT
7	1	CT
8	1	CT
9	1	CT
9	1	CT
10	1	CT
10	1	CT
11	1	CT
11	1	CT
11	1	CT
13	1	CT
13	1	CT
13	1	CT
13	1	CT
13	1	CT
13	1	CT
14	1	CT
14	1	CT
14	1	CT
14	0	CT
14	0	CT
14	0	CT
14	0	CT
14	0	CT
14	0	CT
14	0	CT
14	0	CT
14	0	CT
14	0	CT
14	0	CT
14	0	CT
14	0	CT
14	0	CT
14	0	CT
14	0	CT
14	0	CT
14	0	CT
14	0	CT
14	0	CT
14	0	CT
14	0	CT
14	0	CT
14	0	CT
14	0	CT
14	0	CT
14	0	CT
14	0	CT
14	0	CT
14	0	CT
14	0	CT
14	0	CT
14	0	CT
14	0	CT
14	0	CT
14	0	CT
14	0	CT
14	0	CT
14	0	CT
14	0	CT
14	0	CT
14	0	CT
14	0	CT
14	0	CT
14	0	CT
14	0	CT
14	0	CT
14	0	CT
14	0	CT
14	0	CT
14	0	CT
14	0	CT
14	0	CT
14	0	CT
14	0	CT
14	0	CT
14	0	CT
14	0	CT
14	0	CT
14	0	CT
14	0	CT
14	0	CT
14	0	CT
14	0	CT
1	1	Li063
1	1	Li063
1	1	Li063
1	1	Li063
1	1	Li063
2	1	Li063
2	1	Li063
2	1	Li063
2	1	Li063
3	1	Li063
3	1	Li063
3	1	Li063
3	1	Li063
3	1	Li063
3	1	Li063
4	1	Li063
4	1	Li063
4	1	Li063
4	1	Li063
4	1	Li063
4	1	Li063
4	1	Li063
4	1	Li063
4	1	Li063
4	1	Li063
4	1	Li063
4	1	Li063
4	1	Li063
4	1	Li063
4	1	Li063
4	1	Li063
4	1	Li063
4	1	Li063
4	1	Li063
4	1	Li063
4	1	Li063
4	1	Li063
4	1	Li063
4	1	Li063
4	1	Li063
4	1	Li063
4	1	Li063
4	1	Li063
4	1	Li063
4	1	Li063
4	1	Li063
4	1	Li063
4	1	Li063
4	1	Li063
4	1	Li063
4	1	Li063
4	1	Li063
4	1	Li063
4	1	Li063
6	1	Li063
6	1	Li063
6	1	Li063
6	1	Li063
6	1	Li063
6	1	Li063
6	1	Li063
6	1	Li063
6	1	Li063
6	1	Li063
6	1	Li063
6	1	Li063
7	1	Li063
7	1	Li063
7	1	Li063
7	1	Li063
8	1	Li063
8	1	Li063
8	1	Li063
8	1	Li063
8	1	Li063
8	1	Li063
9	1	Li063
9	1	Li063
9	1	Li063
10	1	Li063
11	1	Li063
11	1	Li063
11	1	Li063
11	1	Li063
11	1	Li063
13	1	Li063
13	1	Li063
13	1	Li063
13	1	Li063
13	1	Li063
13	1	Li063
13	1	Li063
13	1	Li063
14	1	Li063
14	1	Li063
14	0	Li063
14	0	Li063
14	0	Li063
14	0	Li063
14	0	Li063
14	0	Li063
1	1	Li053
1	1	Li053
1	1	Li053
1	1	Li053
1	1	Li053
1	1	Li053
1	1	Li053
1	1	Li053
1	1	Li053
1	1	Li053
1	1	Li053
1	1	Li053
1	1	Li053
1	1	Li053
1	1	Li053
1	1	Li053
1	1	Li053
1	1	Li053
1	1	Li053
1	1	Li053
1	1	Li053
1	1	Li053
1	1	Li053
1	1	Li053
1	1	Li053
1	1	Li053
1	1	Li053
1	1	Li053
1	1	Li053
1	1	Li053
1	1	Li053
1	1	Li053
1	1	Li053
1	1	Li053
1	1	Li053
1	1	Li053
1	1	Li053
1	1	Li053
1	1	Li053
1	1	Li053
1	1	Li053
1	1	Li053
1	1	Li053
1	1	Li053
1	1	Li053
1	1	Li053
1	1	Li053
1	1	Li053
1	1	Li053
1	1	Li053
1	1	Li053
1	1	Li053
1	1	Li053
1	1	Li053
1	1	Li053
1	1	Li053
1	1	Li053
1	1	Li053
1	1	Li053
1	1	Li053
1	1	Li053
1	1	Li053
1	1	Li053
1	1	Li053
1	1	Li053
1	1	Li053
1	1	Li053
2	1	Li053
2	1	Li053
2	1	Li053
2	1	Li053
2	1	Li053
2	1	Li053
2	1	Li053
2	1	Li053
2	1	Li053
2	1	Li053
2	1	Li053
2	1	Li053
2	1	Li053
2	1	Li053
2	1	Li053
2	1	Li053
2	1	Li053
3	1	Li053
3	1	Li053
3	1	Li053
3	1	Li053
3	1	Li053
3	1	Li053
3	1	Li053
3	1	Li053
3	1	Li053
3	1	Li053
3	1	Li053
3	1	Li053
3	1	Li053
3	1	Li053
3	1	Li053
3	1	Li053
3	1	Li053
4	1	Li053
4	1	Li053
4	1	Li053
4	1	Li053
4	1	Li053
4	1	Li053
4	1	Li053
4	1	Li053
6	1	Li053
6	1	Li053
6	1	Li053
6	1	Li053
6	1	Li053
6	1	Li053
7	1	Li053
11	1	Li053
14	0	Li053
1	1	Li003
1	1	Li003
1	1	Li003
1	1	Li003
1	1	Li003
1	1	Li003
2	1	Li003
2	1	Li003
3	1	Li003
3	1	Li003
3	1	Li003
3	1	Li003
4	1	Li003
4	1	Li003
4	1	Li003
4	1	Li003
4	1	Li003
4	1	Li003
4	1	Li003
4	1	Li003
4	1	Li003
4	1	Li003
4	1	Li003
4	1	Li003
4	1	Li003
4	1	Li003
4	1	Li003
4	1	Li003
4	1	Li003
4	1	Li003
4	1	Li003
4	1	Li003
4	1	Li003
4	1	Li003
4	1	Li003
4	1	Li003
4	1	Li003
4	1	Li003
4	1	Li003
4	1	Li003
4	1	Li003
4	1	Li003
4	1	Li003
4	1	Li003
4	1	Li003
4	1	Li003
4	1	Li003
4	1	Li003
4	1	Li003
4	1	Li003
4	1	Li003
4	1	Li003
4	1	Li003
4	1	Li003
4	1	Li003
4	1	Li003
4	1	Li003
4	1	Li003
4	1	Li003
4	1	Li003
4	1	Li003
4	1	Li003
4	1	Li003
4	1	Li003
4	1	Li003
4	1	Li003
4	1	Li003
4	1	Li003
4	1	Li003
4	1	Li003
4	1	Li003
4	1	Li003
4	1	Li003
4	1	Li003
4	1	Li003
4	1	Li003
4	1	Li003
4	1	Li003
4	1	Li003
4	1	Li003
4	1	Li003
4	1	Li003
4	1	Li003
4	1	Li003
4	1	Li003
4	1	Li003
4	1	Li003
4	1	Li003
4	1	Li003
4	1	Li003
4	1	Li003
4	1	Li003
4	1	Li003
4	1	Li003
6	1	Li003
6	1	Li003
6	1	Li003
6	1	Li003
6	1	Li003
6	1	Li003
6	1	Li003
6	1	Li003
6	1	Li003
6	1	Li003
6	1	Li003
6	1	Li003
7	1	Li003
7	1	Li003
7	1	Li003
7	1	Li003
8	1	Li003
8	1	Li003
11	1	Li003
11	1	Li003
11	1	Li003
11	1	Li003
13	1	Li003
13	1	Li003
13	1	Li003
14	1	Li003
14	1	Li003
14	0	Li003
14	0	Li003
14	0	Li003
14	0	Li003
14	0	Li003
14	0	Li003
14	0	Li003
14	0	Li003
1	1	Li124
1	1	Li124
1	1	Li124
1	1	Li124
1	1	Li124
1	1	Li124
1	1	Li124
1	1	Li124
1	1	Li124
1	1	Li124
2	1	Li124
2	1	Li124
2	1	Li124
2	1	Li124
2	1	Li124
2	1	Li124
2	1	Li124
2	1	Li124
2	1	Li124
3	1	Li124
3	1	Li124
3	1	Li124
3	1	Li124
3	1	Li124
4	1	Li124
4	1	Li124
4	1	Li124
6	1	Li124
6	1	Li124
6	1	Li124
7	1	Li124
10	1	Li124
14	1	Li124
14	1	Li124
14	1	Li124
14	0	Li124
14	0	Li124
14	0	Li124
14	0	Li124
14	0	Li124
14	0	Li124
14	0	Li124
14	0	Li124
14	0	Li124
14	0	Li124
14	0	Li124
14	0	Li124
14	0	Li124
14	0	Li124
14	0	Li124
14	0	Li124
14	0	Li124
14	0	Li124
14	0	Li124
14	0	Li124
14	0	Li124
14	0	Li124
14	0	Li124
14	0	Li124
14	0	Li124
14	0	Li124
14	0	Li124
14	0	Li124
14	0	Li124
14	0	Li124
14	0	Li124
14	0	Li124
14	0	Li124
14	0	Li124
14	0	Li124
14	0	Li124
14	0	Li124
14	0	Li124
14	0	Li124
14	0	Li124
14	0	Li124
14	0	Li124
14	0	Li124
14	0	Li124
14	0	Li124
14	0	Li124
14	0	Li124
14	0	Li124
14	0	Li124
14	0	Li124
14	0	Li124
14	0	Li124
14	0	Li124
14	0	Li124
14	0	Li124
14	0	Li124
14	0	Li124
14	0	Li124
14	0	Li124
14	0	Li124
14	0	Li124
14	0	Li124
14	0	Li124
14	0	Li124
14	0	Li124
14	0	Li124
14	0	Li124
14	0	Li124
14	0	Li124
14	0	Li124
14	0	Li124
14	0	Li124
14	0	Li124
14	0	Li124
14	0	Li124
14	0	Li124
14	0	Li124
14	0	Li124
14	0	Li124
14	0	Li124
14	0	Li124
14	0	Li124
14	0	Li124
14	0	Li124
14	0	Li124
14	0	Li124
14	0	Li124
14	0	Li124
14	0	Li124
14	0	Li124
14	0	Li124
14	0	Li124
14	0	Li124
14	0	Li124
14	0	Li124
14	0	Li124
14	0	Li124
14	0	Li124
14	0	Li124
14	0	Li124
14	0	Li124
14	0	Li124
14	0	Li124
14	0	Li124
14	0	Li124
14	0	Li124
14	0	Li124
14	0	Li124
14	0	Li124
14	0	Li124
14	0	Li124
14	0	Li124
14	0	Li124
1	1	LiS/ID
1	1	LiS/ID
1	1	LiS/ID
1	1	LiS/ID
1	1	LiS/ID
1	1	LiS/ID
1	1	LiS/ID
1	1	LiS/ID
1	1	LiS/ID
2	1	LiS/ID
2	1	LiS/ID
2	1	LiS/ID
2	1	LiS/ID
2	1	LiS/ID
2	1	LiS/ID
3	1	LiS/ID
3	1	LiS/ID
3	1	LiS/ID
3	1	LiS/ID
3	1	LiS/ID
3	1	LiS/ID
3	1	LiS/ID
3	1	LiS/ID
3	1	LiS/ID
3	1	LiS/ID
3	1	LiS/ID
3	1	LiS/ID
3	1	LiS/ID
4	1	LiS/ID
4	1	LiS/ID
4	1	LiS/ID
4	1	LiS/ID
4	1	LiS/ID
4	1	LiS/ID
4	1	LiS/ID
4	1	LiS/ID
4	1	LiS/ID
6	1	LiS/ID
6	1	LiS/ID
6	1	LiS/ID
6	1	LiS/ID
6	1	LiS/ID
6	1	LiS/ID
6	1	LiS/ID
6	1	LiS/ID
6	1	LiS/ID
8	1	LiS/ID
8	1	LiS/ID
9	1	LiS/ID
13	1	LiS/ID
13	1	LiS/ID
13	1	LiS/ID
13	1	LiS/ID
13	1	LiS/ID
13	1	LiS/ID
13	1	LiS/ID
13	1	LiS/ID
14	1	LiS/ID
14	0	LiS/ID
14	0	LiS/ID
14	0	LiS/ID
14	0	LiS/ID
14	0	LiS/ID
14	0	LiS/ID
14	0	LiS/ID
14	0	LiS/ID
14	0	LiS/ID
14	0	LiS/ID
14	0	LiS/ID
14	0	LiS/ID
14	0	LiS/ID
14	0	LiS/ID
14	0	LiS/ID
14	0	LiS/ID
14	0	LiS/ID
14	0	LiS/ID
14	0	LiS/ID
14	0	LiS/ID
14	0	LiS/ID
14	0	LiS/ID
14	0	LiS/ID
14	0	LiS/ID
14	0	LiS/ID
14	0	LiS/ID
14	0	LiS/ID
14	0	LiS/ID
14	0	LiS/ID
14	0	LiS/ID
14	0	LiS/ID
14	0	LiS/ID
14	0	LiS/ID
14	0	LiS/ID
14	0	LiS/ID
14	0	LiS/ID
14	0	LiS/ID
14	0	LiS/ID
14	0	LiS/ID
14	0	LiS/ID
14	0	LiS/ID
14	0	LiS/ID
14	0	LiS/ID
14	0	LiS/ID
14	0	LiS/ID
14	0	LiS/ID
14	0	LiS/ID
14	0	LiS/ID
14	0	LiS/ID
14	0	LiS/ID
14	0	LiS/ID
14	0	LiS/ID
14	0	LiS/ID
14	0	LiS/ID
14	0	LiS/ID
14	0	LiS/ID
14	0	LiS/ID
14	0	LiS/ID
14	0	LiS/ID
14	0	LiS/ID
14	0	LiS/ID
14	0	LiS/ID
14	0	LiS/ID
14	0	LiS/ID
14	0	LiS/ID
14	0	LiS/ID
14	0	LiS/ID
1	1	Li015
4	1	Li015
14	0	Li015
14	0	Li015
14	0	Li015
14	0	Li015
14	0	Li015
14	0	Li015
14	0	Li015
14	0	Li015
14	0	Li015
14	0	Li015
14	0	Li015
14	0	Li015
14	0	Li015
14	0	Li015
14	0	Li015
14	0	Li015
14	0	Li015
14	0	Li015
14	0	Li015
14	0	Li015
14	0	Li015
14	0	Li015
14	0	Li015
14	0	Li015
14	0	Li015
14	0	Li015
14	0	Li015
14	0	Li015
14	0	Li015
14	0	Li015
14	0	Li015
14	0	Li015
14	0	Li015
14	0	Li015
14	0	Li015
14	0	Li015
14	0	Li015
14	0	Li015
14	0	Li015
14	0	Li015
14	0	Li015
14	0	Li015
14	0	Li015
14	0	Li015
14	0	Li015
14	0	Li015
14	0	Li015
14	0	Li015
14	0	Li015
14	0	Li015
14	0	Li015
14	0	Li015
14	0	Li015
14	0	Li015
14	0	Li015
14	0	Li015
14	0	Li015
14	0	Li015
14	0	Li015
14	0	Li015
14	0	Li015
14	0	Li015
14	0	Li015
14	0	Li015
14	0	Li015
14	0	Li015
14	0	Li015
14	0	Li015
14	0	Li015
14	0	Li015
14	0	Li015
14	0	Li015
14	0	Li015
14	0	Li015
14	0	Li015
14	0	Li015
14	0	Li015
14	0	Li015
14	0	Li015
14	0	Li015

## Sheet: Immersion - RECS
TIME	CENSOR	TRAT
1	1	CT
1	1	CT
1	1	CT
1	1	CT
1	1	CT
1	1	CT
1	1	CT
1	1	CT
1	1	CT
2	1	CT
2	1	CT
2	1	CT
2	1	CT
2	1	CT
3	1	CT
5	1	CT
5	1	CT
6	1	CT
9	1	CT
10	1	CT
10	1	CT
10	1	CT
13	1	CT
13	1	CT
14	0	CT
14	0	CT
14	0	CT
14	0	CT
14	0	CT
14	0	CT
14	0	CT
14	0	CT
14	0	CT
14	0	CT
14	0	CT
14	0	CT
14	0	CT
14	0	CT
14	0	CT
14	0	CT
14	0	CT
14	0	CT
14	0	CT
14	0	CT
14	0	CT
14	0	CT
14	0	CT
14	0	CT
14	0	CT
14	0	CT
14	0	CT
14	0	CT
14	0	CT
14	0	CT
14	0	CT
14	0	CT
14	0	CT
14	0	CT
14	0	CT
14	0	CT
14	0	CT
14	0	CT
14	0	CT
14	0	CT
14	0	CT
14	0	CT
14	0	CT
14	0	CT
14	0	CT
14	0	CT
14	0	CT
14	0	CT
14	0	CT
14	0	CT
14	0	CT
14	0	CT
14	0	CT
14	0	CT
14	0	CT
1	1	LI063
1	1	LI063
1	1	LI063
1	1	LI063
1	1	LI063
2	1	LI063
2	1	LI063
2	1	LI063
2	1	LI063
2	1	LI063
2	1	LI063
2	1	LI063
2	1	LI063
2	1	LI063
2	1	LI063
4	1	LI063
4	1	LI063
4	1	LI063
4	1	LI063
4	1	LI063
5	1	LI063
5	1	LI063
6	1	LI063
6	1	LI063
6	1	LI063
6	1	LI063
6	1	LI063
6	1	LI063
6	1	LI063
6	1	LI063
6	1	LI063
6	1	LI063
7	1	LI063
7	1	LI063
7	1	LI063
7	1	LI063
7	1	LI063
7	1	LI063
7	1	LI063
7	1	LI063
8	1	LI063
9	1	LI063
11	1	LI063
11	1	LI063
11	1	LI063
14	0	LI063
14	0	LI063
14	0	LI063
14	0	LI063
14	0	LI063
14	0	LI063
14	0	LI063
14	0	LI063
14	0	LI063
14	0	LI063
14	0	LI063
14	0	LI063
14	0	LI063
14	0	LI063
14	0	LI063
14	0	LI063
14	0	LI063
14	0	LI063
14	0	LI063
14	0	LI063
14	0	LI063
14	0	LI063
14	0	LI063
14	0	LI063
14	0	LI063
14	0	LI063
14	0	LI063
14	0	LI063
14	0	LI063
14	0	LI063
14	0	LI063
14	0	LI063
14	0	LI063
14	0	LI063
14	0	LI063
14	0	LI063
14	0	LI063
14	0	LI063
14	0	LI063
14	0	LI063
14	0	LI063
14	0	LI063
14	0	LI063
14	0	LI063
14	0	LI063
14	0	LI063
14	0	LI063
14	0	LI063
14	0	LI063
14	0	LI063
14	0	LI063
14	0	LI063
14	0	LI063
14	0	LI063
14	0	LI063
14	0	LI063
14	0	LI063
14	0	LI063
1	1	LI053
1	1	LI053
1	1	LI053
1	1	LI053
1	1	LI053
1	1	LI053
1	1	LI053
1	1	LI053
2	1	LI053
2	1	LI053
2	1	LI053
2	1	LI053
2	1	LI053
2	1	LI053
2	1	LI053
2	1	LI053
2	1	LI053
2	1	LI053
2	1	LI053
2	1	LI053
2	1	LI053
2	1	LI053
3	1	LI053
3	1	LI053
3	1	LI053
3	1	LI053
3	1	LI053
3	1	LI053
3	1	LI053
3	1	LI053
3	1	LI053
3	1	LI053
3	1	LI053
4	1	LI053
4	1	LI053
5	1	LI053
5	1	LI053
5	1	LI053
5	1	LI053
5	1	LI053
5	1	LI053
5	1	LI053
5	1	LI053
5	1	LI053
5	1	LI053
5	1	LI053
5	1	LI053
5	1	LI053
5	1	LI053
5	1	LI053
5	1	LI053
5	1	LI053
5	1	LI053
5	1	LI053
5	1	LI053
5	1	LI053
5	1	LI053
5	1	LI053
5	1	LI053
5	1	LI053
5	1	LI053
5	1	LI053
5	1	LI053
5	1	LI053
5	1	LI053
5	1	LI053
5	1	LI053
5	1	LI053
5	1	LI053
5	1	LI053
5	1	LI053
5	1	LI053
5	1	LI053
5	1	LI053
5	1	LI053
5	1	LI053
5	1	LI053
5	1	LI053
5	1	LI053
5	1	LI053
5	1	LI053
5	1	LI053
5	1	LI053
5	1	LI053
5	1	LI053
5	1	LI053
5	1	LI053
5	1	LI053
5	1	LI053
5	1	LI053
5	1	LI053
5	1	LI053
5	1	LI053
5	1	LI053
5	1	LI053
5	1	LI053
5	1	LI053
9	1	LI053
9	1	LI053
9	1	LI053
9	1	LI053
12	1	LI053
12	1	LI053
14	0	LI053
14	0	LI053
14	0	LI053
14	0	LI053
14	0	LI053
14	0	LI053
14	0	LI053
1	1	LI003
1	1	LI003
1	1	LI003
1	1	LI003
1	1	LI003
1	1	LI003
1	1	LI003
1	1	LI003
1	1	LI003
1	1	LI003
1	1	LI003
2	1	LI003
2	1	LI003
2	1	LI003
2	1	LI003
2	1	LI003
2	1	LI003
2	1	LI003
2	1	LI003
2	1	LI003
2	1	LI003
2	1	LI003
2	1	LI003
2	1	LI003
2	1	LI003
2	1	LI003
2	1	LI003
2	1	LI003
3	1	LI003
3	1	LI003
3	1	LI003
3	1	LI003
3	1	LI003
3	1	LI003
3	1	LI003
3	1	LI003
4	1	LI003
5	1	LI003
5	1	LI003
5	1	LI003
5	1	LI003
5	1	LI003
5	1	LI003
5	1	LI003
5	1	LI003
5	1	LI003
5	1	LI003
5	1	LI003
5	1	LI003
5	1	LI003
5	1	LI003
5	1	LI003
5	1	LI003
5	1	LI003
5	1	LI003
5	1	LI003
5	1	LI003
5	1	LI003
5	1	LI003
5	1	LI003
5	1	LI003
5	1	LI003
7	1	LI003
7	1	LI003
7	1	LI003
7	1	LI003
7	1	LI003
7	1	LI003
7	1	LI003
7	1	LI003
7	1	LI003
7	1	LI003
7	1	LI003
7	1	LI003
7	1	LI003
7	1	LI003
7	1	LI003
7	1	LI003
7	1	LI003
7	1	LI003
7	1	LI003
7	1	LI003
7	1	LI003
7	1	LI003
7	1	LI003
8	1	LI003
8	1	LI003
9	1	LI003
9	1	LI003
9	1	LI003
9	1	LI003
9	1	LI003
9	1	LI003
9	1	LI003
9	1	LI003
9	1	LI003
9	1	LI003
9	1	LI003
9	1	LI003
9	1	LI003
9	1	LI003
9	1	LI003
9	1	LI003
9	1	LI003
9	1	LI003
9	1	LI003
9	1	LI003
9	1	LI003
9	1	LI003
9	1	LI003
9	1	LI003
9	1	LI003
9	1	LI003
9	1	LI003
9	1	LI003
9	1	LI003
9	1	LI003
9	1	LI003
11	1	LI003
12	1	LI003
12	1	LI003
12	1	LI003
14	0	LI003
14	0	LI003
14	0	LI003
14	0	LI003
14	0	LI003
14	0	LI003
14	0	LI003
14	0	LI003
14	0	LI003
14	0	LI003
14	0	LI003
14	0	LI003
14	0	LI003
14	0	LI003
14	0	LI003
14	0	LI003
14	0	LI003
14	0	LI003
1	1	LI124
1	1	LI124
1	1	LI124
1	1	LI124
1	1	LI124
1	1	LI124
1	1	LI124
1	1	LI124
1	1	LI124
1	1	LI124
1	1	LI124
1	1	LI124
1	1	LI124
1	1	LI124
2	1	LI124
2	1	LI124
2	1	LI124
2	1	LI124
2	1	LI124
2	1	LI124
2	1	LI124
2	1	LI124
2	1	LI124
2	1	LI124
3	1	LI124
3	1	LI124
3	1	LI124
3	1	LI124
3	1	LI124
3	1	LI124
4	1	LI124
4	1	LI124
4	1	LI124
4	1	LI124
4	1	LI124
5	1	LI124
5	1	LI124
5	1	LI124
5	1	LI124
6	1	LI124
6	1	LI124
6	1	LI124
6	1	LI124
7	1	LI124
9	1	LI124
10	1	LI124
11	1	LI124
13	1	LI124
14	0	LI124
14	0	LI124
14	0	LI124
14	0	LI124
14	0	LI124
14	0	LI124
14	0	LI124
14	0	LI124
14	0	LI124
14	0	LI124
14	0	LI124
14	0	LI124
14	0	LI124
14	0	LI124
14	0	LI124
14	0	LI124
14	0	LI124
14	0	LI124
14	0	LI124
14	0	LI124
14	0	LI124
14	0	LI124
14	0	LI124
14	0	LI124
14	0	LI124
14	0	LI124
14	0	LI124
14	0	LI124
14	0	LI124
14	0	LI124
14	0	LI124
14	0	LI124
14	0	LI124
14	0	LI124
14	0	LI124
14	0	LI124
14	0	LI124
14	0	LI124
14	0	LI124
14	0	LI124
1	1	LIS/D
1	1	LIS/D
1	1	LIS/D
1	1	LIS/D
1	1	LIS/D
1	1	LIS/D
1	1	LIS/D
1	1	LIS/D
1	1	LIS/D
1	1	LIS/D
1	1	LIS/D
1	1	LIS/D
1	1	LIS/D
2	1	LIS/D
2	1	LIS/D
2	1	LIS/D
2	1	LIS/D
2	1	LIS/D
2	1	LIS/D
2	1	LIS/D
2	1	LIS/D
2	1	LIS/D
2	1	LIS/D
2	1	LIS/D
2	1	LIS/D
2	1	LIS/D
2	1	LIS/D
2	1	LIS/D
2	1	LIS/D
3	1	LIS/D
3	1	LIS/D
3	1	LIS/D
3	1	LIS/D
3	1	LIS/D
3	1	LIS/D
3	1	LIS/D
3	1	LIS/D
3	1	LIS/D
3	1	LIS/D
3	1	LIS/D
4	1	LIS/D
5	1	LIS/D
5	1	LIS/D
5	1	LIS/D
5	1	LIS/D
5	1	LIS/D
5	1	LIS/D
5	1	LIS/D
5	1	LIS/D
5	1	LIS/D
5	1	LIS/D
5	1	LIS/D
5	1	LIS/D
5	1	LIS/D
5	1	LIS/D
5	1	LIS/D
5	1	LIS/D
5	1	LIS/D
5	1	LIS/D
5	1	LIS/D
5	1	LIS/D
5	1	LIS/D
5	1	LIS/D
5	1	LIS/D
5	1	LIS/D
5	1	LIS/D
5	1	LIS/D
5	1	LIS/D
5	1	LIS/D
5	1	LIS/D
5	1	LIS/D
5	1	LIS/D
5	1	LIS/D
5	1	LIS/D
5	1	LIS/D
5	1	LIS/D
5	1	LIS/D
5	1	LIS/D
5	1	LIS/D
5	1	LIS/D
5	1	LIS/D
5	1	LIS/D
5	1	LIS/D
5	1	LIS/D
5	1	LIS/D
5	1	LIS/D
6	1	LIS/D
7	1	LIS/D
7	1	LIS/D
7	1	LIS/D
7	1	LIS/D
7	1	LIS/D
7	1	LIS/D
7	1	LIS/D
7	1	LIS/D
7	1	LIS/D
7	1	LIS/D
7	1	LIS/D
9	1	LIS/D
9	1	LIS/D
9	1	LIS/D
9	1	LIS/D
9	1	LIS/D
9	1	LIS/D
9	1	LIS/D
9	1	LIS/D
9	1	LIS/D
9	1	LIS/D
9	1	LIS/D
12	1	LIS/D
12	1	LIS/D
14	0	LIS/D
14	0	LIS/D
14	0	LIS/D
14	0	LIS/D
2	1	LI015
2	1	LI015
2	1	LI015
2	1	LI015
2	1	LI015
2	1	LI015
2	1	LI015
2	1	LI015
2	1	LI015
2	1	LI015
2	1	LI015
2	1	LI015
2	1	LI015
2	1	LI015
2	1	LI015
5	1	LI015
5	1	LI015
5	1	LI015
5	1	LI015
5	1	LI015
5	1	LI015
5	1	LI015
5	1	LI015
5	1	LI015
5	1	LI015
5	1	LI015
5	1	LI015
5	1	LI015
5	1	LI015
7	1	LI015
7	1	LI015
7	1	LI015
7	1	LI015
7	1	LI015
7	1	LI015
7	1	LI015
9	1	LI015
9	1	LI015
9	1	LI015
9	1	LI015
9	1	LI015
9	1	LI015
9	1	LI015
9	1	LI015
9	1	LI015
9	1	LI015
9	1	LI015
9	1	LI015
9	1	LI015
9	1	LI015
9	1	LI015
9	1	LI015
9	1	LI015
9	1	LI015
9	1	LI015
9	1	LI015
9	1	LI015
9	1	LI015
9	1	LI015
12	1	LI015
12	1	LI015
12	1	LI015
12	1	LI015
12	1	LI015
12	1	LI015
12	1	LI015
12	1	LI015
12	1	LI015
12	1	LI015
14	0	LI015
14	0	LI015
14	0	LI015
14	0	LI015
14	0	LI015
14	0	LI015
14	0	LI015
14	0	LI015
14	0	LI015
14	0	LI015
14	0	LI015
14	0	LI015
14	0	LI015
14	0	LI015
14	0	LI015
14	0	LI015
14	0	LI015
14	0	LI015
14	0	LI015
14	0	LI015
14	0	LI015
14	0	LI015
14	0	LI015
14	0	LI015
14	0	LI015
14	0	LI015
14	0	LI015
14	0	LI015
14	0	LI015
14	0	LI015
14	0	LI015
14	0	LI015
14	0	LI015
14	0	LI015
14	0	LI015
14	0	LI015
14	0	LI015
14	0	LI015
14	0	LI015
14	0	LI015
14	0	LI015
14	0	LI015
14	0	LI015
14	0	LI015
14	0	LI015
14	0	LI015
14	0	LI015
14	0	LI015
14	0	LI015

## Sheet: Topic - Gonnet
TIME	CENSOR	TRAT
2	1	CT
2	1	CT
2	1	CT
2	1	CT
2	1	CT
2	1	CT
2	1	CT
2	1	CT
2	1	CT
2	1	CT
2	1	CT
2	1	CT
2	1	CT
2	1	CT
5	1	CT
5	1	CT
5	1	CT
5	1	CT
5	1	CT
5	1	CT
7	1	CT
7	1	CT
7	1	CT
7	1	CT
9	1	CT
10	1	CT
10	1	CT
12	1	CT
15	1	CT
15	0	CT
15	0	CT
15	0	CT
15	0	CT
15	0	CT
15	0	CT
15	0	CT
15	0	CT
15	0	CT
15	0	CT
15	0	CT
15	0	CT
15	0	CT
15	0	CT
15	0	CT
15	0	CT
15	0	CT
15	0	CT
15	0	CT
15	0	CT
15	0	CT
15	0	CT
15	0	CT
15	0	CT
15	0	CT
15	0	CT
15	0	CT
15	0	CT
15	0	CT
15	0	CT
15	0	CT
15	0	CT
15	0	CT
15	0	CT
15	0	CT
15	0	CT
15	0	CT
15	0	CT
15	0	CT
15	0	CT
15	0	CT
15	0	CT
15	0	CT
15	0	CT
15	0	CT
15	0	CT
15	0	CT
15	0	CT
15	0	CT
15	0	CT
15	0	CT
15	0	CT
15	0	CT
15	0	CT
15	0	CT
15	0	CT
15	0	CT
15	0	CT
15	0	CT
15	0	CT
15	0	CT
15	0	CT
15	0	CT
15	0	CT
15	0	CT
15	0	CT
15	0	CT
15	0	CT
15	0	CT
15	0	CT
2	1	Li063
2	1	Li063
2	1	Li063
2	1	Li063
2	1	Li063
5	1	Li063
5	1	Li063
5	1	Li063
9	1	Li063
12	1	Li063
14	1	Li063
15	1	Li063
15	0	Li063
15	0	Li063
15	0	Li063
15	0	Li063
15	0	Li063
15	0	Li063
15	0	Li063
15	0	Li063
15	0	Li063
15	0	Li063
15	0	Li063
15	0	Li063
15	0	Li063
15	0	Li063
15	0	Li063
15	0	Li063
15	0	Li063
15	0	Li063
15	0	Li063
15	0	Li063
15	0	Li063
15	0	Li063
15	0	Li063
15	0	Li063
15	0	Li063
15	0	Li063
15	0	Li063
15	0	Li063
15	0	Li063
15	0	Li063
15	0	Li063
15	0	Li063
15	0	Li063
15	0	Li063
15	0	Li063
15	0	Li063
15	0	Li063
15	0	Li063
15	0	Li063
15	0	Li063
15	0	Li063
15	0	Li063
15	0	Li063
15	0	Li063
15	0	Li063
15	0	Li063
15	0	Li063
15	0	Li063
15	0	Li063
15	0	Li063
15	0	Li063
15	0	Li063
15	0	Li063
15	0	Li063
15	0	Li063
15	0	Li063
15	0	Li063
15	0	Li063
15	0	Li063
15	0	Li063
15	0	Li063
15	0	Li063
15	0	Li063
15	0	Li063
15	0	Li063
15	0	Li063
15	0	Li063
15	0	Li063
15	0	Li063
15	0	Li063
15	0	Li063
15	0	Li063
15	0	Li063
15	0	Li063
15	0	Li063
15	0	Li063
15	0	Li063
15	0	Li063
15	0	Li063
15	0	Li063
15	0	Li063
15	0	Li063
15	0	Li063
15	0	Li063
2	1	Li053
2	1	Li053
2	1	Li053
2	1	Li053
2	1	Li053
2	1	Li053
2	1	Li053
2	1	Li053
2	1	Li053
2	1	Li053
2	1	Li053
2	1	Li053
2	1	Li053
2	1	Li053
2	1	Li053
2	1	Li053
2	1	Li053
2	1	Li053
2	1	Li053
2	1	Li053
2	1	Li053
2	1	Li053
2	1	Li053
2	1	Li053
2	1	Li053
2	1	Li053
2	1	Li053
2	1	Li053
2	1	Li053
2	1	Li053
2	1	Li053
2	1	Li053
2	1	Li053
2	1	Li053
2	1	Li053
2	1	Li053
2	1	Li053
2	1	Li053
2	1	Li053
2	1	Li053
2	1	Li053
2	1	Li053
2	1	Li053
2	1	Li053
2	1	Li053
2	1	Li053
2	1	Li053
2	1	Li053
2	1	Li053
2	1	Li053
2	1	Li053
5	1	Li053
5	1	Li053
5	1	Li053
5	1	Li053
5	1	Li053
5	1	Li053
5	1	Li053
5	1	Li053
5	1	Li053
5	1	Li053
5	1	Li053
5	1	Li053
5	1	Li053
5	1	Li053
5	1	Li053
5	1	Li053
5	1	Li053
5	1	Li053
5	1	Li053
5	1	Li053
5	1	Li053
5	1	Li053
5	1	Li053
5	1	Li053
5	1	Li053
5	1	Li053
5	1	Li053
5	1	Li053
5	1	Li053
5	1	Li053
5	1	Li053
5	1	Li053
5	1	Li053
5	1	Li053
5	1	Li053
5	1	Li053
5	1	Li053
5	1	Li053
5	1	Li053
5	1	Li053
5	1	Li053
5	1	Li053
5	1	Li053
5	1	Li053
7	1	Li053
7	1	Li053
7	1	Li053
7	1	Li053
7	1	Li053
7	1	Li053
10	1	Li053
10	1	Li053
10	1	Li053
10	1	Li053
10	1	Li053
12	1	Li053
12	1	Li053
14	1	Li053
15	1	Li053
15	1	Li053
2	1	Li003
2	1	Li003
2	1	Li003
2	1	Li003
2	1	Li003
2	1	Li003
2	1	Li003
2	1	Li003
2	1	Li003
2	1	Li003
5	1	Li003
5	1	Li003
5	1	Li003
5	1	Li003
5	1	Li003
5	1	Li003
5	1	Li003
5	1	Li003
5	1	Li003
5	1	Li003
7	1	Li003
7	1	Li003
9	1	Li003
10	1	Li003
10	1	Li003
10	1	Li003
12	1	Li003
12	1	Li003
12	1	Li003
12	1	Li003
12	1	Li003
14	1	Li003
14	1	Li003
14	1	Li003
14	1	Li003
14	1	Li003
14	1	Li003
14	1	Li003
15	1	Li003
15	1	Li003
15	0	Li003
15	0	Li003
15	0	Li003
15	0	Li003
15	0	Li003
15	0	Li003
15	0	Li003
15	0	Li003
15	0	Li003
15	0	Li003
15	0	Li003
15	0	Li003
15	0	Li003
15	0	Li003
15	0	Li003
15	0	Li003
15	0	Li003
15	0	Li003
15	0	Li003
15	0	Li003
15	0	Li003
15	0	Li003
15	0	Li003
15	0	Li003
15	0	Li003
15	0	Li003
15	0	Li003
15	0	Li003
15	0	Li003
15	0	Li003
15	0	Li003
15	0	Li003
15	0	Li003
15	0	Li003
15	0	Li003
15	0	Li003
15	0	Li003
15	0	Li003
15	0	Li003
15	0	Li003
15	0	Li003
15	0	Li003
15	0	Li003
15	0	Li003
15	0	Li003
15	0	Li003
15	0	Li003
15	0	Li003
15	0	Li003
15	0	Li003
15	0	Li003
15	0	Li003
15	0	Li003
15	0	Li003
15	0	Li003
15	0	Li003
15	0	Li003
2	1	Li124
2	1	Li124
2	1	Li124
2	1	Li124
2	1	Li124
2	1	Li124
2	1	Li124
2	1	Li124
2	1	Li124
2	1	Li124
2	1	Li124
2	1	Li124
2	1	Li124
2	1	Li124
2	1	Li124
2	1	Li124
2	1	Li124
2	1	Li124
2	1	Li124
5	1	Li124
5	1	Li124
5	1	Li124
5	1	Li124
5	1	Li124
5	1	Li124
5	1	Li124
5	1	Li124
5	1	Li124
5	1	Li124
7	1	Li124
7	1	Li124
7	1	Li124
7	1	Li124
7	1	Li124
9	1	Li124
9	1	Li124
11	1	Li124
11	1	Li124
11	1	Li124
11	1	Li124
11	1	Li124
11	1	Li124
11	1	Li124
12	1	Li124
12	1	Li124
15	1	Li124
15	0	Li124
15	0	Li124
15	0	Li124
15	0	Li124
15	0	Li124
15	0	Li124
15	0	Li124
15	0	Li124
15	0	Li124
15	0	Li124
15	0	Li124
15	0	Li124
15	0	Li124
15	0	Li124
15	0	Li124
15	0	Li124
15	0	Li124
15	0	Li124
15	0	Li124
15	0	Li124
15	0	Li124
15	0	Li124
15	0	Li124
15	0	Li124
15	0	Li124
15	0	Li124
15	0	Li124
15	0	Li124
15	0	Li124
15	0	Li124
15	0	Li124
15	0	Li124
15	0	Li124
15	0	Li124
15	0	Li124
15	0	Li124
15	0	Li124
15	0	Li124
15	0	Li124
15	0	Li124
15	0	Li124
15	0	Li124
2	1	Lis/id
2	1	Lis/id
2	1	Lis/id
2	1	Lis/id
2	1	Lis/id
2	1	Lis/id
2	1	Lis/id
2	1	Lis/id
2	1	Lis/id
2	1	Lis/id
2	1	Lis/id
2	1	Lis/id
2	1	Lis/id
2	1	Lis/id
2	1	Lis/id
2	1	Lis/id
2	1	Lis/id
5	1	Lis/id
7	1	Lis/id
12	1	Lis/id
12	1	Lis/id
12	1	Lis/id
15	1	Lis/id
15	1	Lis/id
15	1	Lis/id
15	0	Lis/id
15	0	Lis/id
15	0	Lis/id
15	0	Lis/id
15	0	Lis/id
15	0	Lis/id
15	0	Lis/id
15	0	Lis/id
15	0	Lis/id
15	0	Lis/id
15	0	Lis/id
15	0	Lis/id
15	0	Lis/id
15	0	Lis/id
15	0	Lis/id
15	0	Lis/id
15	0	Lis/id
15	0	Lis/id
15	0	Lis/id
15	0	Lis/id
15	0	Lis/id
15	0	Lis/id
15	0	Lis/id
15	0	Lis/id
15	0	Lis/id
15	0	Lis/id
15	0	Lis/id
15	0	Lis/id
15	0	Lis/id
15	0	Lis/id
15	0	Lis/id
15	0	Lis/id
15	0	Lis/id
15	0	Lis/id
15	0	Lis/id
15	0	Lis/id
15	0	Lis/id
15	0	Lis/id
15	0	Lis/id
15	0	Lis/id
15	0	Lis/id
15	0	Lis/id
15	0	Lis/id
15	0	Lis/id
15	0	Lis/id
15	0	Lis/id
15	0	Lis/id
15	0	Lis/id
15	0	Lis/id
15	0	Lis/id
15	0	Lis/id
15	0	Lis/id
15	0	Lis/id
15	0	Lis/id
15	0	Lis/id
15	0	Lis/id
15	0	Lis/id
15	0	Lis/id
15	0	Lis/id
15	0	Lis/id
15	0	Lis/id
15	0	Lis/id
15	0	Lis/id
15	0	Lis/id
15	0	Lis/id
15	0	Lis/id
15	0	Lis/id
15	0	Lis/id
15	0	Lis/id
15	0	Lis/id
2	1	Li015
2	1	Li015
2	1	Li015
2	1	Li015
2	1	Li015
2	1	Li015
2	1	Li015
2	1	Li015
2	1	Li015
2	1	Li015
5	1	Li015
7	1	Li015
10	1	Li015
10	1	Li015
12	1	Li015
14	1	Li015
14	1	Li015
14	1	Li015
15	1	Li015
15	1	Li015
15	0	Li015
15	0	Li015
15	0	Li015
15	0	Li015
15	0	Li015
15	0	Li015
15	0	Li015
15	0	Li015
15	0	Li015
15	0	Li015
15	0	Li015
15	0	Li015
15	0	Li015
15	0	Li015
15	0	Li015
15	0	Li015
15	0	Li015
15	0	Li015
15	0	Li015
15	0	Li015
15	0	Li015
15	0	Li015
15	0	Li015
15	0	Li015
15	0	Li015
15	0	Li015
15	0	Li015
15	0	Li015
15	0	Li015
15	0	Li015
15	0	Li015
15	0	Li015
15	0	Li015
15	0	Li015
15	0	Li015
15	0	Li015
15	0	Li015
15	0	Li015
15	0	Li015
15	0	Li015
15	0	Li015
15	0	Li015
15	0	Li015
15	0	Li015
15	0	Li015
15	0	Li015
15	0	Li015
15	0	Li015
15	0	Li015
15	0	Li015
15	0	Li015
15	0	Li015
15	0	Li015
15	0	Li015
15	0	Li015
15	0	Li015
15	0	Li015
15	0	Li015
15	0	Li015
15	0	Li015
15	0	Li015
15	0	Li015

## Sheet: Spray - Gonnet
TIME	CENSOR	TRAT
2	1	CT
2	1	CT
2	1	CT
2	1	CT
2	1	CT
2	1	CT
2	1	CT
5	1	CT
5	1	CT
5	1	CT
5	1	CT
5	1	CT
7	1	CT
7	1	CT
7	1	CT
7	1	CT
7	1	CT
7	1	CT
7	1	CT
10	1	CT
12	1	CT
12	1	CT
12	1	CT
12	1	CT
14	1	CT
14	1	CT
14	1	CT
14	1	CT
14	1	CT
14	0	CT
14	0	CT
14	0	CT
14	0	CT
14	0	CT
14	0	CT
14	0	CT
14	0	CT
14	0	CT
14	0	CT
14	0	CT
14	0	CT
14	0	CT
14	0	CT
14	0	CT
14	0	CT
14	0	CT
14	0	CT
14	0	CT
14	0	CT
14	0	CT
14	0	CT
14	0	CT
14	0	CT
14	0	CT
14	0	CT
14	0	CT
14	0	CT
14	0	CT
14	0	CT
14	0	CT
14	0	CT
14	0	CT
14	0	CT
14	0	CT
14	0	CT
14	0	CT
14	0	CT
14	0	CT
14	0	CT
14	0	CT
14	0	CT
14	0	CT
14	0	CT
14	0	CT
14	0	CT
14	0	CT
14	0	CT
14	0	CT
14	0	CT
14	0	CT
14	0	CT
14	0	CT
14	0	CT
14	0	CT
14	0	CT
14	0	CT
14	0	CT
14	0	CT
14	0	CT
14	0	CT
14	0	CT
14	0	CT
14	0	CT
14	0	CT
14	0	CT
2	1	Li063
2	1	Li063
2	1	Li063
2	1	Li063
2	1	Li063
2	1	Li063
2	1	Li063
2	1	Li063
2	1	Li063
2	1	Li063
2	1	Li063
2	1	Li063
2	1	Li063
2	1	Li063
2	1	Li063
2	1	Li063
2	1	Li063
2	1	Li063
5	1	Li063
5	1	Li063
5	1	Li063
5	1	Li063
5	1	Li063
5	1	Li063
5	1	Li063
5	1	Li063
5	1	Li063
5	1	Li063
5	1	Li063
5	1	Li063
5	1	Li063
5	1	Li063
5	1	Li063
5	1	Li063
5	1	Li063
5	1	Li063
5	1	Li063
5	1	Li063
5	1	Li063
5	1	Li063
5	1	Li063
5	1	Li063
5	1	Li063
5	1	Li063
5	1	Li063
5	1	Li063
5	1	Li063
5	1	Li063
5	1	Li063
5	1	Li063
5	1	Li063
5	1	Li063
5	1	Li063
7	1	Li063
7	1	Li063
7	1	Li063
7	1	Li063
7	1	Li063
7	1	Li063
7	1	Li063
7	1	Li063
7	1	Li063
10	1	Li063
10	1	Li063
10	1	Li063
12	1	Li063
14	1	Li063
14	1	Li063
14	0	Li063
14	0	Li063
14	0	Li063
14	0	Li063
14	0	Li063
14	0	Li063
14	0	Li063
14	0	Li063
14	0	Li063
14	0	Li063
14	0	Li063
14	0	Li063
14	0	Li063
14	0	Li063
14	0	Li063
14	0	Li063
14	0	Li063
14	0	Li063
14	0	Li063
14	0	Li063
14	0	Li063
14	0	Li063
14	0	Li063
14	0	Li063
14	0	Li063
14	0	Li063
14	0	Li063
14	0	Li063
14	0	Li063
14	0	Li063
14	0	Li063
14	0	Li063
14	0	Li063
14	0	Li063
14	0	Li063
14	0	Li063
14	0	Li063
14	0	Li063
14	0	Li063
14	0	Li063
14	0	Li063
14	0	Li063
14	0	Li063
2	1	Li053
2	1	Li053
2	1	Li053
2	1	Li053
2	1	Li053
2	1	Li053
2	1	Li053
2	1	Li053
2	1	Li053
2	1	Li053
2	1	Li053
2	1	Li053
2	1	Li053
2	1	Li053
2	1	Li053
2	1	Li053
2	1	Li053
2	1	Li053
2	1	Li053
2	1	Li053
2	1	Li053
2	1	Li053
2	1	Li053
2	1	Li053
2	1	Li053
2	1	Li053
2	1	Li053
2	1	Li053
2	1	Li053
2	1	Li053
2	1	Li053
2	1	Li053
2	1	Li053
5	1	Li053
5	1	Li053
5	1	Li053
5	1	Li053
5	1	Li053
5	1	Li053
5	1	Li053
5	1	Li053
5	1	Li053
5	1	Li053
5	1	Li053
5	1	Li053
5	1	Li053
5	1	Li053
5	1	Li053
5	1	Li053
5	1	Li053
5	1	Li053
5	1	Li053
5	1	Li053
5	1	Li053
5	1	Li053
5	1	Li053
5	1	Li053
5	1	Li053
5	1	Li053
5	1	Li053
5	1	Li053
5	1	Li053
5	1	Li053
5	1	Li053
5	1	Li053
5	1	Li053
5	1	Li053
5	1	Li053
5	1	Li053
7	1	Li053
7	1	Li053
7	1	Li053
7	1	Li053
7	1	Li053
7	1	Li053
7	1	Li053
7	1	Li053
7	1	Li053
10	1	Li053
10	1	Li053
10	1	Li053
14	1	Li053
14	0	Li053
14	0	Li053
14	0	Li053
14	0	Li053
14	0	Li053
14	0	Li053
14	0	Li053
14	0	Li053
14	0	Li053
14	0	Li053
14	0	Li053
14	0	Li053
14	0	Li053
14	0	Li053
14	0	Li053
14	0	Li053
14	0	Li053
2	1	Li003
2	1	Li003
2	1	Li003
5	1	Li003
5	1	Li003
5	1	Li003
5	1	Li003
5	1	Li003
5	1	Li003
5	1	Li003
5	1	Li003
5	1	Li003
7	1	Li003
7	1	Li003
7	1	Li003
7	1	Li003
7	1	Li003
7	1	Li003
7	1	Li003
7	1	Li003
10	1	Li003
10	1	Li003
12	1	Li003
12	1	Li003
14	1	Li003
14	1	Li003
14	0	Li003
14	0	Li003
14	0	Li003
14	0	Li003
14	0	Li003
14	0	Li003
14	0	Li003
14	0	Li003
14	0	Li003
14	0	Li003
14	0	Li003
14	0	Li003
14	0	Li003
14	0	Li003
14	0	Li003
14	0	Li003
14	0	Li003
14	0	Li003
14	0	Li003
14	0	Li003
14	0	Li003
14	0	Li003
14	0	Li003
14	0	Li003
14	0	Li003
14	0	Li003
14	0	Li003
14	0	Li003
14	0	Li003
14	0	Li003
14	0	Li003
14	0	Li003
14	0	Li003
14	0	Li003
14	0	Li003
14	0	Li003
14	0	Li003
14	0	Li003
14	0	Li003
14	0	Li003
14	0	Li003
14	0	Li003
14	0	Li003
14	0	Li003
14	0	Li003
14	0	Li003
14	0	Li003
14	0	Li003
14	0	Li003
14	0	Li003
14	0	Li003
14	0	Li003
14	0	Li003
14	0	Li003
14	0	Li003
14	0	Li003
14	0	Li003
14	0	Li003
14	0	Li003
14	0	Li003
14	0	Li003
14	0	Li003
14	0	Li003
14	0	Li003
14	0	Li003
14	0	Li003
14	0	Li003
14	0	Li003
14	0	Li003
14	0	Li003
14	0	Li003
14	0	Li003
14	0	Li003
14	0	Li003
14	0	Li003
14	0	Li003
14	0	Li003
14	0	Li003
14	0	Li003
14	0	Li003
14	0	Li003
14	0	Li003
14	0	Li003
14	0	Li003
14	0	Li003
14	0	Li003
14	0	Li003
14	0	Li003
14	0	Li003
14	0	Li003
14	0	Li003
14	0	Li003
14	0	Li003
14	0	Li003
14	0	Li003
14	0	Li003
14	0	Li003
14	0	Li003
14	0	Li003
14	0	Li003
14	0	Li003
14	0	Li003
14	0	Li003
14	0	Li003
14	0	Li003
14	0	Li003
14	0	Li003
14	0	Li003
14	0	Li003
14	0	Li003
2	1	Li124
2	1	Li124
2	1	Li124
2	1	Li124
2	1	Li124
2	1	Li124
2	1	Li124
2	1	Li124
2	1	Li124
2	1	Li124
2	1	Li124
2	1	Li124
2	1	Li124
2	1	Li124
2	1	Li124
2	1	Li124
2	1	Li124
2	1	Li124
2	1	Li124
2	1	Li124
2	1	Li124
2	1	Li124
2	1	Li124
2	1	Li124
5	1	Li124
5	1	Li124
5	1	Li124
5	1	Li124
5	1	Li124
5	1	Li124
5	1	Li124
5	1	Li124
5	1	Li124
5	1	Li124
5	1	Li124
5	1	Li124
5	1	Li124
5	1	Li124
5	1	Li124
5	1	Li124
5	1	Li124
5	1	Li124
5	1	Li124
5	1	Li124
5	1	Li124
5	1	Li124
5	1	Li124
5	1	Li124
5	1	Li124
5	1	Li124
5	1	Li124
5	1	Li124
5	1	Li124
5	1	Li124
5	1	Li124
5	1	Li124
5	1	Li124
5	1	Li124
5	1	Li124
5	1	Li124
5	1	Li124
5	1	Li124
5	1	Li124
5	1	Li124
7	1	Li124
7	1	Li124
7	1	Li124
7	1	Li124
7	1	Li124
7	1	Li124
7	1	Li124
9	1	Li124
9	1	Li124
9	1	Li124
9	1	Li124
9	1	Li124
9	1	Li124
9	1	Li124
9	1	Li124
12	1	Li124
14	0	Li124
14	0	Li124
14	0	Li124
14	0	Li124
14	0	Li124
14	0	Li124
14	0	Li124
14	0	Li124
7	1	LiS/ID
7	1	LiS/ID
7	1	LiS/ID
7	1	LiS/ID
7	1	LiS/ID
7	1	LiS/ID
7	1	LiS/ID
5	1	LiS/ID
5	1	LiS/ID
5	1	LiS/ID
5	1	LiS/ID
5	1	LiS/ID
5	1	LiS/ID
5	1	LiS/ID
5	1	LiS/ID
7	1	LiS/ID
7	1	LiS/ID
14	1	LiS/ID
14	1	LiS/ID
14	1	LiS/ID
14	1	LiS/ID
14	0	LiS/ID
14	0	LiS/ID
14	0	LiS/ID
14	0	LiS/ID
14	0	LiS/ID
14	0	LiS/ID
14	0	LiS/ID
14	0	LiS/ID
14	0	LiS/ID
14	0	LiS/ID
14	0	LiS/ID
14	0	LiS/ID
14	0	LiS/ID
14	0	LiS/ID
14	0	LiS/ID
14	0	LiS/ID
14	0	LiS/ID
14	0	LiS/ID
14	0	LiS/ID
14	0	LiS/ID
14	0	LiS/ID
14	0	LiS/ID
14	0	LiS/ID
14	0	LiS/ID
14	0	LiS/ID
14	0	LiS/ID
14	0	LiS/ID
14	0	LiS/ID
14	0	LiS/ID
14	0	LiS/ID
14	0	LiS/ID
14	0	LiS/ID
14	0	LiS/ID
14	0	LiS/ID
14	0	LiS/ID
14	0	LiS/ID
14	0	LiS/ID
14	0	LiS/ID
14	0	LiS/ID
14	0	LiS/ID
14	0	LiS/ID
14	0	LiS/ID
14	0	LiS/ID
14	0	LiS/ID
14	0	LiS/ID
14	0	LiS/ID
14	0	LiS/ID
14	0	LiS/ID
14	0	LiS/ID
14	0	LiS/ID
14	0	LiS/ID
14	0	LiS/ID
14	0	LiS/ID
14	0	LiS/ID
14	0	LiS/ID
14	0	LiS/ID
14	0	LiS/ID
14	0	LiS/ID
14	0	LiS/ID
14	0	LiS/ID
14	0	LiS/ID
14	0	LiS/ID
14	0	LiS/ID
14	0	LiS/ID
14	0	LiS/ID
14	0	LiS/ID
14	0	LiS/ID
2	1	Li015
2	1	Li015
2	1	Li015
5	1	Li015
5	1	Li015
7	1	Li015
7	1	Li015
10	1	Li015
10	1	Li015
12	1	Li015
12	1	Li015
12	1	Li015
12	1	Li015
14	0	Li015
14	0	Li015
14	0	Li015
14	0	Li015
14	0	Li015
14	0	Li015
14	0	Li015
14	0	Li015
14	0	Li015
14	0	Li015
14	0	Li015
14	0	Li015
14	0	Li015
14	0	Li015
14	0	Li015
14	0	Li015
14	0	Li015
14	0	Li015
14	0	Li015
14	0	Li015
14	0	Li015
14	0	Li015
14	0	Li015
14	0	Li015
14	0	Li015
14	0	Li015
14	0	Li015
14	0	Li015
14	0	Li015
14	0	Li015
14	0	Li015
14	0	Li015
14	0	Li015
14	0	Li015
14	0	Li015
14	0	Li015
14	0	Li015
14	0	Li015
14	0	Li015
14	0	Li015
14	0	Li015
14	0	Li015
14	0	Li015
14	0	Li015
14	0	Li015
14	0	Li015
14	0	Li015
14	0	Li015
14	0	Li015
14	0	Li015
14	0	Li015
14	0	Li015
14	0	Li015
14	0	Li015
14	0	Li015
14	0	Li015
14	0	Li015
14	0	Li015
14	0	Li015
14	0	Li015
14	0	Li015
14	0	Li015
14	0	Li015
14	0	Li015
14	0	Li015
14	0	Li015
14	0	Li015
14	0	Li015
14	0	Li015
14	0	Li015
14	0	Li015
14	0	Li015
14	0	Li015
14	0	Li015
14	0	Li015
14	0	Li015
14	0	Li015
14	0	Li015
14	0	Li015
14	0	Li015
14	0	Li015
14	0	Li015
14	0	Li015
14	0	Li015
14	0	Li015
14	0	Li015
14	0	Li015
14	0	Li015
14	0	Li015
14	0	Li015
14	0	Li015
14	0	Li015
14	0	Li015
14	0	Li015
14	0	Li015
14	0	Li015
14	0	Li015
14	0	Li015
14	0	Li015
14	0	Li015
14	0	Li015

## Sheet: Immersion - Gonnet
TIME	CENSOR	TRAT
2	1	CT
2	1	CT
2	1	CT
2	1	CT
2	1	CT
2	1	CT
2	1	CT
2	1	CT
2	1	CT
2	1	CT
5	1	CT
7	1	CT
7	1	CT
7	1	CT
7	1	CT
9	1	CT
14	1	CT
14	1	CT
14	1	CT
14	0	CT
14	0	CT
14	0	CT
14	0	CT
14	0	CT
14	0	CT
14	0	CT
14	0	CT
14	0	CT
14	0	CT
14	0	CT
14	0	CT
14	0	CT
14	0	CT
14	0	CT
14	0	CT
14	0	CT
14	0	CT
14	0	CT
14	0	CT
14	0	CT
14	0	CT
14	0	CT
14	0	CT
14	0	CT
14	0	CT
14	0	CT
14	0	CT
14	0	CT
14	0	CT
14	0	CT
14	0	CT
14	0	CT
14	0	CT
14	0	CT
14	0	CT
14	0	CT
14	0	CT
14	0	CT
14	0	CT
14	0	CT
14	0	CT
14	0	CT
14	0	CT
14	0	CT
14	0	CT
14	0	CT
14	0	CT
14	0	CT
14	0	CT
14	0	CT
14	0	CT
14	0	CT
14	0	CT
14	0	CT
14	0	CT
14	0	CT
14	0	CT
14	0	CT
14	0	CT
14	0	CT
14	0	CT
14	0	CT
14	0	CT
14	0	CT
14	0	CT
14	0	CT
14	0	CT
14	0	CT
14	0	CT
14	0	CT
14	0	CT
14	0	CT
14	0	CT
14	0	CT
14	0	CT
14	0	CT
14	0	CT
14	0	CT
14	0	CT
14	0	CT
14	0	CT
14	0	CT
14	0	CT
14	0	CT
14	0	CT
14	0	CT
14	0	CT
14	0	CT
14	0	CT
14	0	CT
14	0	CT
14	0	CT
14	0	CT
14	0	CT
14	0	CT
14	0	CT
14	0	CT
14	0	CT
14	0	CT
14	0	CT
14	0	CT
14	0	CT
14	0	CT
14	0	CT
14	0	CT
14	0	CT
14	0	CT
14	0	CT
14	0	CT
14	0	CT
14	0	CT
14	0	CT
14	0	CT
14	0	CT
14	0	CT
14	0	CT
14	0	CT
2	1	LI063
2	1	LI063
2	1	LI063
2	1	LI063
2	1	LI063
2	1	LI063
2	1	LI063
5	1	LI063
9	1	LI063
9	1	LI063
12	1	LI063
14	1	LI063
14	1	LI063
14	1	LI063
14	0	LI063
14	0	LI063
14	0	LI063
14	0	LI063
14	0	LI063
14	0	LI063
14	0	LI063
14	0	LI063
14	0	LI063
14	0	LI063
14	0	LI063
14	0	LI063
14	0	LI063
14	0	LI063
14	0	LI063
14	0	LI063
14	0	LI063
14	0	LI063
14	0	LI063
14	0	LI063
14	0	LI063
14	0	LI063
14	0	LI063
14	0	LI063
14	0	LI063
14	0	LI063
14	0	LI063
14	0	LI063
14	0	LI063
14	0	LI063
14	0	LI063
14	0	LI063
14	0	LI063
14	0	LI063
14	0	LI063
14	0	LI063
14	0	LI063
14	0	LI063
14	0	LI063
14	0	LI063
14	0	LI063
14	0	LI063
14	0	LI063
14	0	LI063
14	0	LI063
14	0	LI063
14	0	LI063
14	0	LI063
14	0	LI063
14	0	LI063
14	0	LI063
14	0	LI063
14	0	LI063
14	0	LI063
14	0	LI063
14	0	LI063
14	0	LI063
14	0	LI063
14	0	LI063
14	0	LI063
14	0	LI063
14	0	LI063
14	0	LI063
14	0	LI063
14	0	LI063
14	0	LI063
14	0	LI063
14	0	LI063
14	0	LI063
14	0	LI063
14	0	LI063
14	0	LI063
14	0	LI063
14	0	LI063
14	0	LI063
14	0	LI063
14	0	LI063
14	0	LI063
14	0	LI063
14	0	LI063
14	0	LI063
14	0	LI063
14	0	LI063
14	0	LI063
14	0	LI063
14	0	LI063
14	0	LI063
14	0	LI063
14	0	LI063
14	0	LI063
14	0	LI063
14	0	LI063
14	0	LI063
14	0	LI063
14	0	LI063
14	0	LI063
14	0	LI063
14	0	LI063
14	0	LI063
14	0	LI063
14	0	LI063
14	0	LI063
14	0	LI063
14	0	LI063
14	0	LI063
14	0	LI063
14	0	LI063
14	0	LI063
14	0	LI063
14	0	LI063
14	0	LI063
14	0	LI063
14	0	LI063
14	0	LI063
14	0	LI063
2	1	LI053
2	1	LI053
2	1	LI053
2	1	LI053
2	1	LI053
2	1	LI053
2	1	LI053
2	1	LI053
2	1	LI053
2	1	LI053
2	1	LI053
2	1	LI053
2	1	LI053
2	1	LI053
2	1	LI053
2	1	LI053
2	1	LI053
2	1	LI053
2	1	LI053
2	1	LI053
2	1	LI053
2	1	LI053
2	1	LI053
2	1	LI053
2	1	LI053
5	1	LI053
5	1	LI053
5	1	LI053
5	1	LI053
5	1	LI053
5	1	LI053
5	1	LI053
5	1	LI053
5	1	LI053
5	1	LI053
5	1	LI053
5	1	LI053
5	1	LI053
5	1	LI053
5	1	LI053
5	1	LI053
5	1	LI053
5	1	LI053
5	1	LI053
5	1	LI053
5	1	LI053
5	1	LI053
5	1	LI053
5	1	LI053
5	1	LI053
5	1	LI053
5	1	LI053
5	1	LI053
5	1	LI053
5	1	LI053
5	1	LI053
5	1	LI053
5	1	LI053
5	1	LI053
7	1	LI053
7	1	LI053
7	1	LI053
7	1	LI053
7	1	LI053
7	1	LI053
7	1	LI053
7	1	LI053
7	1	LI053
7	1	LI053
7	1	LI053
7	1	LI053
7	1	LI053
7	1	LI053
9	1	LI053
9	1	LI053
14	0	LI053
14	0	LI053
14	0	LI053
14	0	LI053
14	0	LI053
14	0	LI053
14	0	LI053
14	0	LI053
14	0	LI053
14	0	LI053
14	0	LI053
14	0	LI053
2	1	LI003
2	1	LI003
2	1	LI003
2	1	LI003
2	1	LI003
2	1	LI003
2	1	LI003
2	1	LI003
2	1	LI003
5	1	LI003
5	1	LI003
5	1	LI003
5	1	LI003
5	1	LI003
5	1	LI003
5	1	LI003
5	1	LI003
5	1	LI003
5	1	LI003
5	1	LI003
7	1	LI003
7	1	LI003
14	1	LI003
14	1	LI003
14	0	LI003
14	0	LI003
14	0	LI003
14	0	LI003
14	0	LI003
14	0	LI003
14	0	LI003
14	0	LI003
14	0	LI003
14	0	LI003
14	0	LI003
14	0	LI003
14	0	LI003
14	0	LI003
14	0	LI003
14	0	LI003
14	0	LI003
14	0	LI003
14	0	LI003
14	0	LI003
14	0	LI003
14	0	LI003
14	0	LI003
14	0	LI003
14	0	LI003
14	0	LI003
14	0	LI003
14	0	LI003
14	0	LI003
14	0	LI003
14	0	LI003
14	0	LI003
14	0	LI003
14	0	LI003
14	0	LI003
14	0	LI003
14	0	LI003
14	0	LI003
14	0	LI003
14	0	LI003
14	0	LI003
14	0	LI003
14	0	LI003
14	0	LI003
14	0	LI003
14	0	LI003
14	0	LI003
14	0	LI003
14	0	LI003
14	0	LI003
14	0	LI003
14	0	LI003
14	0	LI003
14	0	LI003
14	0	LI003
14	0	LI003
14	0	LI003
14	0	LI003
14	0	LI003
14	0	LI003
14	0	LI003
14	0	LI003
14	0	LI003
14	0	LI003
14	0	LI003
14	0	LI003
14	0	LI003
14	0	LI003
14	0	LI003
14	0	LI003
14	0	LI003
14	0	LI003
14	0	LI003
14	0	LI003
14	0	LI003
14	0	LI003
2	1	LI124
2	1	LI124
5	1	LI124
5	1	LI124
5	1	LI124
5	1	LI124
7	1	LI124
7	1	LI124
7	1	LI124
7	1	LI124
7	1	LI124
7	1	LI124
7	1	LI124
7	1	LI124
7	1	LI124
7	1	LI124
7	1	LI124
7	1	LI124
7	1	LI124
7	1	LI124
9	1	LI124
9	1	LI124
9	1	LI124
9	1	LI124
9	1	LI124
9	1	LI124
9	1	LI124
9	1	LI124
9	1	LI124
9	1	LI124
9	1	LI124
9	1	LI124
9	1	LI124
9	1	LI124
12	1	LI124
12	1	LI124
12	1	LI124
12	1	LI124
12	1	LI124
12	1	LI124
14	1	LI124
14	1	LI124
14	1	LI124
14	1	LI124
14	1	LI124
14	1	LI124
14	0	LI124
14	0	LI124
14	0	LI124
14	0	LI124
14	0	LI124
14	0	LI124
14	0	LI124
14	0	LI124
14	0	LI124
14	0	LI124
14	0	LI124
14	0	LI124
14	0	LI124
14	0	LI124
14	0	LI124
14	0	LI124
14	0	LI124
14	0	LI124
14	0	LI124
14	0	LI124
14	0	LI124
14	0	LI124
14	0	LI124
14	0	LI124
14	0	LI124
14	0	LI124
14	0	LI124
14	0	LI124
14	0	LI124
14	0	LI124
14	0	LI124
14	0	LI124
14	0	LI124
14	0	LI124
14	0	LI124
14	0	LI124
14	0	LI124
14	0	LI124
14	0	LI124
14	0	LI124
14	0	LI124
14	0	LI124
14	0	LI124
14	0	LI124
14	0	LI124
14	0	LI124
14	0	LI124
14	0	LI124
14	0	LI124
14	0	LI124
14	0	LI124
14	0	LI124
14	0	LI124
14	0	LI124
14	0	LI124
14	0	LI124
14	0	LI124
14	0	LI124
14	0	LI124
14	0	LI124
14	0	LI124
14	0	LI124
14	0	LI124
14	0	LI124
14	0	LI124
14	0	LI124
14	0	LI124
14	0	LI124
14	0	LI124
14	0	LI124
14	0	LI124
14	0	LI124
14	0	LI124
2	1	LIS/ID
2	1	LIS/ID
2	1	LIS/ID
2	1	LIS/ID
7	1	LIS/ID
7	1	LIS/ID
7	1	LIS/ID
12	1	LIS/ID
12	1	LIS/ID
12	1	LIS/ID
14	1	LIS/ID
14	1	LIS/ID
14	1	LIS/ID
14	1	LIS/ID
14	0	LIS/ID
14	0	LIS/ID
14	0	LIS/ID
14	0	LIS/ID
14	0	LIS/ID
14	0	LIS/ID
14	0	LIS/ID
14	0	LIS/ID
14	0	LIS/ID
14	0	LIS/ID
14	0	LIS/ID
14	0	LIS/ID
14	0	LIS/ID
14	0	LIS/ID
14	0	LIS/ID
14	0	LIS/ID
14	0	LIS/ID
14	0	LIS/ID
14	0	LIS/ID
14	0	LIS/ID
14	0	LIS/ID
14	0	LIS/ID
14	0	LIS/ID
14	0	LIS/ID
14	0	LIS/ID
14	0	LIS/ID
14	0	LIS/ID
14	0	LIS/ID
14	0	LIS/ID
14	0	LIS/ID
14	0	LIS/ID
14	0	LIS/ID
14	0	LIS/ID
14	0	LIS/ID
14	0	LIS/ID
14	0	LIS/ID
14	0	LIS/ID
14	0	LIS/ID
14	0	LIS/ID
14	0	LIS/ID
14	0	LIS/ID
14	0	LIS/ID
14	0	LIS/ID
14	0	LIS/ID
14	0	LIS/ID
14	0	LIS/ID
14	0	LIS/ID
14	0	LIS/ID
14	0	LIS/ID
14	0	LIS/ID
14	0	LIS/ID
14	0	LIS/ID
14	0	LIS/ID
14	0	LIS/ID
14	0	LIS/ID
14	0	LIS/ID
14	0	LIS/ID
14	0	LIS/ID
14	0	LIS/ID
14	0	LIS/ID
14	0	LIS/ID
14	0	LIS/ID
14	0	LIS/ID
14	0	LIS/ID
14	0	LIS/ID
14	0	LIS/ID
14	0	LIS/ID
14	0	LIS/ID
14	0	LIS/ID
14	0	LIS/ID
14	0	LIS/ID
14	0	LIS/ID
14	0	LIS/ID
14	0	LIS/ID
14	0	LIS/ID
14	0	LIS/ID
14	0	LIS/ID
14	0	LIS/ID
14	0	LIS/ID
14	0	LIS/ID
14	0	LIS/ID
14	0	LIS/ID
14	0	LIS/ID
14	0	LIS/ID
14	0	LIS/ID
14	0	LIS/ID
14	0	LIS/ID
14	0	LIS/ID
14	0	LIS/ID
14	0	LIS/ID
14	0	LIS/ID
14	0	LIS/ID
14	0	LIS/ID
14	0	LIS/ID
14	0	LIS/ID
14	0	LIS/ID
14	0	LIS/ID
14	0	LIS/ID
14	0	LIS/ID
14	0	LIS/ID
14	0	LIS/ID
14	0	LIS/ID
14	0	LIS/ID
14	0	LIS/ID
14	0	LIS/ID
14	0	LIS/ID
14	0	LIS/ID
14	0	LIS/ID
14	0	LIS/ID
14	0	LIS/ID
14	0	LIS/ID
14	0	LIS/ID
14	0	LIS/ID
14	0	LIS/ID
14	0	LIS/ID
14	0	LIS/ID
14	0	LIS/ID
2	1	LI015
2	1	LI015
2	1	LI015
2	1	LI015
2	1	LI015
2	1	LI015
2	1	LI015
2	1	LI015
2	1	LI015
7	1	LI015
7	1	LI015
7	1	LI015
7	1	LI015
7	1	LI015
7	1	LI015
7	1	LI015
7	1	LI015
7	1	LI015
7	1	LI015
14	1	LI015
14	0	LI015
14	0	LI015
14	0	LI015
14	0	LI015
14	0	LI015
14	0	LI015
14	0	LI015
14	0	LI015
14	0	LI015
14	0	LI015
14	0	LI015
14	0	LI015
14	0	LI015
14	0	LI015
14	0	LI015
14	0	LI015
14	0	LI015
14	0	LI015
14	0	LI015
14	0	LI015
14	0	LI015
14	0	LI015
14	0	LI015
14	0	LI015
14	0	LI015
14	0	LI015
14	0	LI015
14	0	LI015
14	0	LI015
14	0	LI015
14	0	LI015
14	0	LI015
14	0	LI015
14	0	LI015
14	0	LI015
14	0	LI015
14	0	LI015
14	0	LI015
14	0	LI015
14	0	LI015
14	0	LI015
14	0	LI015
14	0	LI015
14	0	LI015
14	0	LI015
14	0	LI015
14	0	LI015
14	0	LI015
14	0	LI015
14	0	LI015
14	0	LI015
14	0	LI015
14	0	LI015
14	0	LI015
14	0	LI015
14	0	LI015
14	0	LI015

## Sheet: Topical - Bernal
TIME	CENSOR	TRAT
1	1	CT
1	1	CT
1	1	CT
1	1	CT
2	1	CT
2	1	CT
2	1	CT
2	1	CT
2	1	CT
5	1	CT
5	1	CT
5	1	CT
5	1	CT
5	1	CT
5	1	CT
5	1	CT
5	1	CT
5	1	CT
7	1	CT
7	1	CT
7	1	CT
9	1	CT
9	1	CT
9	1	CT
9	1	CT
9	1	CT
9	1	CT
9	1	CT
9	1	CT
9	1	CT
9	1	CT
12	1	CT
12	1	CT
12	1	CT
12	1	CT
12	1	CT
12	1	CT
12	1	CT
14	1	CT
14	1	CT
14	1	CT
14	1	CT
14	1	CT
14	1	CT
14	1	CT
14	1	CT
14	1	CT
14	1	CT
14	1	CT
14	1	CT
14	1	CT
14	1	CT
14	1	CT
14	1	CT
14	1	CT
14	1	CT
14	1	CT
14	1	CT
14	1	CT
14	1	CT
14	1	CT
14	1	CT
14	1	CT
14	1	CT
14	1	CT
14	1	CT
14	1	CT
14	1	CT
14	1	CT
14	1	CT
14	1	CT
14	1	CT
14	1	CT
14	1	CT
14	1	CT
14	1	CT
14	1	CT
14	0	CT
14	0	CT
14	0	CT
14	0	CT
14	0	CT
14	0	CT
14	0	CT
14	0	CT
14	0	CT
14	0	CT
14	0	CT
14	0	CT
14	0	CT
14	0	CT
14	0	CT
14	0	CT
14	0	CT
14	0	CT
14	0	CT
14	0	CT
14	0	CT
14	0	CT
14	0	CT
14	0	CT
14	0	CT
14	0	CT
14	0	CT
14	0	CT
1	1	Li063
1	1	Li063
1	1	Li063
1	1	Li063
1	1	Li063
1	1	Li063
1	1	Li063
1	1	Li063
1	1	Li063
1	1	Li063
1	1	Li063
1	1	Li063
1	1	Li063
1	1	Li063
1	1	Li063
1	1	Li063
1	1	Li063
1	1	Li063
1	1	Li063
1	1	Li063
1	1	Li063
1	1	Li063
1	1	Li063
1	1	Li063
1	1	Li063
1	1	Li063
1	1	Li063
1	1	Li063
1	1	Li063
1	1	Li063
1	1	Li063
1	1	Li063
1	1	Li063
1	1	Li063
1	1	Li063
1	1	Li063
1	1	Li063
1	1	Li063
1	1	Li063
1	1	Li063
1	1	Li063
1	1	Li063
1	1	Li063
1	1	Li063
1	1	Li063
1	1	Li063
1	1	Li063
1	1	Li063
1	1	Li063
1	1	Li063
1	1	Li063
1	1	Li063
1	1	Li063
1	1	Li063
1	1	Li063
1	1	Li063
1	1	Li063
1	1	Li063
2	1	Li063
2	1	Li063
2	1	Li063
2	1	Li063
2	1	Li063
2	1	Li063
2	1	Li063
2	1	Li063
2	1	Li063
2	1	Li063
5	1	Li063
5	1	Li063
5	1	Li063
7	1	Li063
7	1	Li063
7	1	Li063
12	1	Li063
12	1	Li063
12	1	Li063
12	1	Li063
12	1	Li063
12	1	Li063
12	1	Li063
12	1	Li063
12	1	Li063
12	1	Li063
12	1	Li063
14	1	Li063
14	1	Li063
14	1	Li063
14	1	Li063
14	1	Li063
14	0	Li063
14	0	Li063
14	0	Li063
1	1	Li053
1	1	Li053
1	1	Li053
1	1	Li053
1	1	Li053
1	1	Li053
1	1	Li053
1	1	Li053
1	1	Li053
1	1	Li053
1	1	Li053
1	1	Li053
1	1	Li053
1	1	Li053
1	1	Li053
2	1	Li053
2	1	Li053
2	1	Li053
2	1	Li053
2	1	Li053
2	1	Li053
2	1	Li053
2	1	Li053
2	1	Li053
2	1	Li053
2	1	Li053
2	1	Li053
2	1	Li053
2	1	Li053
2	1	Li053
2	1	Li053
5	1	Li053
5	1	Li053
5	1	Li053
5	1	Li053
5	1	Li053
5	1	Li053
5	1	Li053
5	1	Li053
5	1	Li053
5	1	Li053
5	1	Li053
5	1	Li053
5	1	Li053
5	1	Li053
5	1	Li053
5	1	Li053
5	1	Li053
5	1	Li053
5	1	Li053
5	1	Li053
5	1	Li053
5	1	Li053
5	1	Li053
5	1	Li053
5	1	Li053
5	1	Li053
5	1	Li053
5	1	Li053
5	1	Li053
5	1	Li053
5	1	Li053
5	1	Li053
5	1	Li053
5	1	Li053
5	1	Li053
7	1	Li053
7	1	Li053
9	1	Li053
12	1	Li053
12	1	Li053
12	1	Li053
12	1	Li053
12	1	Li053
12	1	Li053
12	1	Li053
12	1	Li053
14	1	Li053
14	1	Li053
14	1	Li053
14	1	Li053
14	1	Li053
14	1	Li053
14	1	Li053
14	0	Li053
14	0	Li053
14	0	Li053
14	0	Li053
14	0	Li053
14	0	Li053
14	0	Li053
14	0	Li053
14	0	Li053
14	0	Li053
14	0	Li053
14	0	Li053
14	0	Li053
14	0	Li053
14	0	Li053
14	0	Li053
1	1	Li003
1	1	Li003
1	1	Li003
1	1	Li003
1	1	Li003
1	1	Li003
1	1	Li003
1	1	Li003
2	1	Li003
2	1	Li003
2	1	Li003
2	1	Li003
2	1	Li003
5	1	Li003
5	1	Li003
5	1	Li003
5	1	Li003
5	1	Li003
5	1	Li003
5	1	Li003
5	1	Li003
5	1	Li003
5	1	Li003
5	1	Li003
5	1	Li003
5	1	Li003
5	1	Li003
5	1	Li003
5	1	Li003
5	1	Li003
5	1	Li003
5	1	Li003
5	1	Li003
5	1	Li003
5	1	Li003
5	1	Li003
5	1	Li003
5	1	Li003
5	1	Li003
5	1	Li003
5	1	Li003
5	1	Li003
5	1	Li003
5	1	Li003
5	1	Li003
5	1	Li003
5	1	Li003
5	1	Li003
7	1	Li003
7	1	Li003
7	1	Li003
7	1	Li003
7	1	Li003
7	1	Li003
7	1	Li003
7	1	Li003
7	1	Li003
7	1	Li003
7	1	Li003
9	1	Li003
9	1	Li003
9	1	Li003
9	1	Li003
12	1	Li003
12	1	Li003
12	1	Li003
12	1	Li003
12	1	Li003
14	1	Li003
14	1	Li003
14	1	Li003
14	0	Li003
14	0	Li003
14	0	Li003
14	0	Li003
14	0	Li003
14	0	Li003
14	0	Li003
14	0	Li003
14	0	Li003
14	0	Li003
14	0	Li003
14	0	Li003
14	0	Li003
14	0	Li003
14	0	Li003
14	0	Li003
14	0	Li003
14	0	Li003
14	0	Li003
14	0	Li003
14	0	Li003
14	0	Li003
14	0	Li003
14	0	Li003
14	0	Li003
14	0	Li003
14	0	Li003
14	0	Li003
14	0	Li003
14	0	Li003
14	0	Li003
14	0	Li003
14	0	Li003
14	0	Li003
1	1	Li124
1	1	Li124
1	1	Li124
1	1	Li124
1	1	Li124
1	1	Li124
1	1	Li124
2	1	Li124
2	1	Li124
2	1	Li124
3	1	Li124
3	1	Li124
3	1	Li124
3	1	Li124
3	1	Li124
3	1	Li124
3	1	Li124
3	1	Li124
3	1	Li124
3	1	Li124
3	1	Li124
3	1	Li124
3	1	Li124
3	1	Li124
3	1	Li124
3	1	Li124
3	1	Li124
5	1	Li124
5	1	Li124
5	1	Li124
5	1	Li124
5	1	Li124
5	1	Li124
5	1	Li124
5	1	Li124
5	1	Li124
5	1	Li124
5	1	Li124
5	1	Li124
5	1	Li124
5	1	Li124
5	1	Li124
5	1	Li124
5	1	Li124
5	1	Li124
5	1	Li124
5	1	Li124
7	1	Li124
7	1	Li124
7	1	Li124
7	1	Li124
7	1	Li124
7	1	Li124
7	1	Li124
7	1	Li124
7	1	Li124
9	1	Li124
9	1	Li124
9	1	Li124
9	1	Li124
9	1	Li124
9	1	Li124
9	1	Li124
9	1	Li124
9	1	Li124
9	1	Li124
12	1	Li124
12	1	Li124
12	1	Li124
12	1	Li124
12	1	Li124
12	1	Li124
12	1	Li124
12	1	Li124
12	1	Li124
12	1	Li124
12	1	Li124
12	1	Li124
12	1	Li124
12	1	Li124
12	1	Li124
14	0	Li124
14	0	Li124
14	0	Li124
14	0	Li124
14	0	Li124
14	0	Li124
14	0	Li124
14	0	Li124
14	0	Li124
14	0	Li124
14	0	Li124
14	0	Li124
1	1	Lis/id
1	1	Lis/id
1	1	Lis/id
1	1	Lis/id
1	1	Lis/id
1	1	Lis/id
1	1	Lis/id
1	1	Lis/id
1	1	Lis/id
1	1	Lis/id
1	1	Lis/id
1	1	Lis/id
1	1	Lis/id
1	1	Lis/id
1	1	Lis/id
1	1	Lis/id
1	1	Lis/id
1	1	Lis/id
1	1	Lis/id
1	1	Lis/id
1	1	Lis/id
1	1	Lis/id
1	1	Lis/id
1	1	Lis/id
1	1	Lis/id
1	1	Lis/id
1	1	Lis/id
1	1	Lis/id
1	1	Lis/id
1	1	Lis/id
1	1	Lis/id
1	1	Lis/id
1	1	Lis/id
1	1	Lis/id
1	1	Lis/id
1	1	Lis/id
1	1	Lis/id
1	1	Lis/id
1	1	Lis/id
1	1	Lis/id
1	1	Lis/id
1	1	Lis/id
1	1	Lis/id
1	1	Lis/id
1	1	Lis/id
1	1	Lis/id
1	1	Lis/id
1	1	Lis/id
1	1	Lis/id
1	1	Lis/id
1	1	Lis/id
1	1	Lis/id
2	1	Lis/id
2	1	Lis/id
2	1	Lis/id
2	1	Lis/id
2	1	Lis/id
2	1	Lis/id
2	1	Lis/id
2	1	Lis/id
2	1	Lis/id
2	1	Lis/id
2	1	Lis/id
2	1	Lis/id
2	1	Lis/id
2	1	Lis/id
2	1	Lis/id
2	1	Lis/id
2	1	Lis/id
2	1	Lis/id
2	1	Lis/id
2	1	Lis/id
2	1	Lis/id
2	1	Lis/id
2	1	Lis/id
2	1	Lis/id
2	1	Lis/id
2	1	Lis/id
2	1	Lis/id
5	1	Lis/id
5	1	Lis/id
5	1	Lis/id
5	1	Lis/id
5	1	Lis/id
5	1	Lis/id
5	1	Lis/id
9	1	Lis/id
14	0	Lis/id
14	0	Lis/id
14	0	Lis/id
14	0	Lis/id
14	0	Lis/id
14	0	Lis/id
14	0	Lis/id
14	0	Lis/id
14	0	Lis/id
14	0	Lis/id
14	0	Lis/id
14	0	Lis/id
1	1	Li015
1	1	Li015
1	1	Li015
1	1	Li015
1	1	Li015
1	1	Li015
1	1	Li015
1	1	Li015
1	1	Li015
1	1	Li015
1	1	Li015
2	1	Li015
2	1	Li015
2	1	Li015
2	1	Li015
2	1	Li015
2	1	Li015
2	1	Li015
2	1	Li015
2	1	Li015
2	1	Li015
2	1	Li015
2	1	Li015
2	1	Li015
2	1	Li015
2	1	Li015
2	1	Li015
2	1	Li015
2	1	Li015
2	1	Li015
2	1	Li015
2	1	Li015
2	1	Li015
2	1	Li015
2	1	Li015
5	1	Li015
5	1	Li015
5	1	Li015
5	1	Li015
5	1	Li015
5	1	Li015
5	1	Li015
5	1	Li015
5	1	Li015
5	1	Li015
5	1	Li015
5	1	Li015
5	1	Li015
5	1	Li015
5	1	Li015
5	1	Li015
5	1	Li015
5	1	Li015
5	1	Li015
5	1	Li015
5	1	Li015
5	1	Li015
5	1	Li015
5	1	Li015
5	1	Li015
5	1	Li015
5	1	Li015
5	1	Li015
5	1	Li015
5	1	Li015
5	1	Li015
5	1	Li015
5	1	Li015
5	1	Li015
5	1	Li015
5	1	Li015
5	1	Li015
5	1	Li015
7	1	Li015
7	1	Li015
7	1	Li015
7	1	Li015
7	1	Li015
9	1	Li015
12	1	Li015
14	1	Li015
14	1	Li015
14	1	Li015
14	1	Li015
14	1	Li015
14	1	Li015
14	1	Li015
14	0	Li015
14	0	Li015
14	0	Li015
14	0	Li015
14	0	Li015
14	0	Li015
14	0	Li015
14	0	Li015
14	0	Li015
14	0	Li015
14	0	Li015
14	0	Li015
14	0	Li015
14	0	Li015
14	0	Li015
14	0	Li015
14	0	Li015
14	0	Li015
14	0	Li015
14	0	Li015
14	0	Li015
14	0	Li015
14	0	Li015
14	0	Li015
14	0	Li015
14	0	Li015
14	0	Li015
14	0	Li015
14	0	Li015
14	0	Li015
14	0	Li015
14	0	Li015
14	0	Li015
14	0	Li015
14	0	Li015
14	0	Li015
14	0	Li015
14	0	Li015
14	0	Li015
14	0	Li015
14	0	Li015

[truncated: 2 more sheets: Spray - Bernal, Immersion - Bernal]
